# Supplementary material for: Financial incentives to increase stool collection rates for microbiome studies in adult bone marrow transplant patients
Source: PLoS One. 2022 May 4;17(5):e0267974. doi: 10.1371/journal.pone.0267974 (PMC9067695; doi:10.1371/journal.pone.0267974)
Supplement: S1 Data — (XLSX) [file pone.0267974.s001.xlsx]

## Sheet: Sheet1
Type of Transplant (Auto or Allo)	Pay for Poop=1 Contemporaneous Control= 2 Historical Control =3	Age at Transplant	Gender	Race	Ethnicity	Conditioning	Disease (specific)	Disease Category (for demographic strata)	Overall Collection Rate Percentage	Overall Collection Rate	Outpatient Collection Percentage	Outpatient Collection Rate	Inpatient Collection Percentage	Inpatient Collection Rate	Pre/Baseline Sample (yes=1, n=0)	Pre/Baseline Sample Collected Inpatient or Outpatient?	Day 0 Sample (yes=1, n=0)	Day 0 Collected Inpatient or Outpatient?	Week 1/Day 7 Sample (yes=1, n=0)	Week 1/Day 7 Sample Collected Inpatient or Outpatient?	Week 2/Day 14 Sample (yes=1, n=0)	Week 2/Day 14 Sample Collected Inpatient or Outpatient?	Week 3/Day 21 Sample (yes=1, n=0)	Week 3/Day 21 Sample Collected Inpatient or Outpatient?	Day 30 Sample (yes=1, n=0)	Day 30 Sample Collected Inpatient or Outpatient?	Day 60 Sample (yes=1, n=0)	Day 60 Sample Collected Inpatient or Outpatient?	Day 90 (yes=1, n=0)	Day 90 Sample Collected Inpatient or Outpatient?
Allo	1	63	Male	White	Not Hispanic or Latino	Reduced Intensity	Myelofibrosis	MDS/MPN	33.3% (1/3)	0.333	50% (1/2)	0.5	0% (0/1)	0	1	Outpatient	0	Inpatient	0	Outpatient	N/A	N/A	N/A	N/A	N/A	N/A	N/A	N/A	N/A	N/A
Allo	1	61	Male	White	Not Hispanic or Latino	Myeloablative	T-cell PLL	Other	55.6% (5/9)	0.556	0% (0/4)	0	100% (5/5)	1	1	Inpatient	1	Inpatient	1	Inpatient	1	Inpatient	1	Inpatient	0	Outpatient	0	Outpatient	0	Outpatient
Allo	1	72	Male	White	Not Hispanic or Latino	Non-myeloablative	AML	Acute Leukemia	87.5% (7/8)	0.875	87.5% (7/8)	0.875	N/A	N/A	1	Outpatient	1	Outpatient	1	Outpatient	1	Outpatient	1	Outpatient	1	Outpatient	1	Outpatient	0	Outpatient
Allo	1	41	Female	White	Not Hispanic or Latino	Myeloablative	ALL	Acute Leukemia	55.6% (5/9)	0.556	25% (1/4)	0.25	80% (4/5)	0.8	1	Inpatient	1	Inpatient	0	Inpatient	1	Inpatient	1	Inpatient	1	Outpatient	0	Outpatient	0	Outpatient
Allo	1	63	Male	White	Not Hispanic or Latino	Myeloablative	Myelofibrosis	MDS/MPN	100% (9/9)	1	100% (7/7)	1	100% (2/2)	1	1	Outpatient	1	Inpatient	1	Inpatient	1	Outpatient	1	Outpatient	1	Outpatient	1	Outpatient	1	Outpatient
Allo	1	64	Male	White	Not Hispanic or Latino	Myeloablative	ALL	Acute Leukemia	88.9% (8/9)	0.889	100% (4/4)	1	80% (4/5)	0.8	1	Outpatient	0	Inpatient	1	Inpatient	1	Inpatient	1	Inpatient	1	Inpatient	1	Outpatient	1	Outpatient
Allo	1	65	Male	White	Not Hispanic or Latino	Myeloablative	AML	Acute Leukemia	100% (9/9)	1	100% (9/9)	1	N/A	N/A	1	Outpatient	1	Outpatient	1	Outpatient	1	Outpatient	1	Outpatient	1	Outpatient	1	Outpatient	1	Outpatient
Allo	1	55	Female	White	Not Hispanic or Latino	Myeloablative	MDS	MDS/MPN	88.9% (8/9)	0.889	100% (6/6)	1	66.7% (2/3)	0.667	1	Outpatient	0	Inpatient	1	Inpatient	1	Inpatient	1	Outpatient	1	Outpatient	1	Outpatient	1	Outpatient
Allo	1	43	Male	White	Not Hispanic or Latino	Myeloablative	ALL	Acute Leukemia	77.8% (7/9)	0.778	66.7% (4/6)	0.667	100% (3/3)	1	1	Outpatient	1	Inpatient	1	Inpatient	1	Inpatient	0	Outpatient	1	Outpatient	1	Outpatient	1	Outpatient
Allo	1	42	Female	Black/African American	Not Hispanic or Latino	Myeloablative	AML	Acute Leukemia	88.9% (8/9)	0.889	83.3% (5/6)	0.833	100% (3/3)	1	1	Outpatient	1	Inpatient	1	Inpatient	1	Inpatient	0	Outpatient	1	Outpatient	1	Outpatient	1	Outpatient
Allo	1	67	Female	White	Not Hispanic or Latino	Reduced Intensity	AML	Acute Leukemia	11.1% (1/9)	0.111	0% (0/4)	0	20% (1/5)	0.2	0	Outpatient	0	Inpatient	0	Inpatient	0	Inpatient	0	Inpatient	0	Outpatient	0	Outpatient	0	Outpatient
Allo	1	22	Male	White	Not Hispanic or Latino	Non-myeloablative	T-cell NHL	Lymphoma	33.3% (3/9)	0.333	42.9% (3/7)	0.429	0% (0/2)	0	1	Outpatient	0	Outpatient	0	Inpatient	0	Inpatient	0	Outpatient	1	Outpatient	1	Outpatient	0	Outpatient
Allo	1	71	Male	White	Not Hispanic or Latino	Myeloablative	Myelofibrosis	MDS/MPN	75% (3/4)	0.75	100% (1/1)	1	66.7% (2/3)	0.667	1	Outpatient	1	Inpatient	1	Inpatient	0	Inpatient	N/A	N/A	N/A	N/A	N/A	N/A	N/A	N/A
Allo	1	67	Male	White	Not Hispanic or Latino	Myeloablative	ALL	Acute Leukemia	88.9% (8/9)	0.889	88.9% (8/9)	0.889	N/A	N/A	1	Outpatient	0	Outpatient	1	Outpatient	1	Outpatient	1	Outpatient	1	Outpatient	1	Outpatient	1	Outpatient
Allo	1	59	Male	Asian	Not Hispanic or Latino	Myeloablative	AML	Acute Leukemia	88.9% (8/9)	0.889	80% (4/5)	0.8	100% (4/4)	1	1	Outpatient	1	Inpatient	1	Inpatient	1	Inpatient	1	Inpatient	1	Outpatient	1	Outpatient	0	Outpatient
Allo	1	29	Male	White	Not Hispanic or Latino	Myeloablative	ALL	Acute Leukemia	88.9% (8/9)	0.889	100% (5/5)	1	75% (3/4)	0.75	1	Outpatient	1	Inpatient	0	Inpatient	1	Inpatient	1	Inpatient	1	Outpatient	1	Outpatient	1	Outpatient
Allo	1	62	Male	White	Not Hispanic or Latino	Myeloablative	MDS	MDS/MPN	88.9% (8/9)	0.889	75% (3/4)	0.75	100% (5/5)	1	1	Outpatient	1	Inpatient	1	Inpatient	1	Inpatient	1	Inpatient	1	Inpatient	1	Outpatient	1	Outpatient
Allo	1	58	Female	White	Not Hispanic or Latino	Myeloablative	MDS	MDS/MPN	66.7% (6/9)	0.667	50% (3/6)	0.5	100% (3/3)	1	1	Outpatient	1	Inpatient	1	Inpatient	1	Outpatient	1	Inpatient	0	Outpatient	1	Outpatient	0	Outpatient
Allo	1	61	Male	White	Not Hispanic or Latino	Myeloablative	Myelofibrosis	MDS/MPN	25% (1/4)	0.25	100% (1/1)	1	0% (0/3)	0	1	Outpatient	0	Inpatient	0	Inpatient	0	Inpatient	N/A	N/A	N/A	N/A	N/A	N/A	N/A	N/A
Allo	1	63	Male	White	Not Hispanic or Latino	Reduced Intensity	MDS	MDS/MPN	85.7% (6/7)	0.857	100% (2/2)	1	80% (4/5)	0.8	1	Outpatient	1	Outpatient	1	Inpatient	1	Inpatient	0	Inpatient	1	Inpatient	1	Inpatient	N/A	N/A
Allo	1	68	Male	White	Not Hispanic or Latino	Myeloablative	Myelofibrosis	MDS/MPN	75% (6/8)	0.75	83.3% (5/6)	0.833	50% (1/2)	0.5	1	Outpatient	0	Outpatient	1	Outpatient	0	Inpatient	1	Inpatient	1	Outpatient	1	Outpatient	1	Outpatient
Allo	1	60	Male	White	Not Hispanic or Latino	Non-myeloablative	CLL	Other	100% (8/8)	1	100% (8/8)	1	N/A	N/A	1	Outpatient	1	Outpatient	1	Outpatient	1	Outpatient	1	Outpatient	1	Outpatient	1	Outpatient	1	Outpatient
Allo	1	53	Male	White	Unknown	Reduced Intensity	Diffuse large B-cell lymphoma	Lymphoma	62.5% (5/8)	0.625	62.5% (5/8)	0.625	N/A	N/A	1	Outpatient	0	Outpatient	1	Outpatient	1	Outpatient	1	Outpatient	1	Outpatient	0	Outpatient	0	Outpatient
Allo	1	50	Female	White	Not Hispanic or Latino	Myeloablative	Myelofibrosis	MDS/MPN	100% (8/8)	1	100% (5/5)	1	100% (3/3)	1	1	Outpatient	1	Inpatient	1	Inpatient	1	Inpatient	1	Outpatient	1	Outpatient	1	Outpatient	1	Outpatient
Allo	1	62	Male	White	Not Hispanic or Latino	Myeloablative	Hodgkins Lymphoma	Lymphoma	100% (7/7)	1	100% (7/7)	1	N/A	N/A	1	Outpatient	1	Outpatient	1	Outpatient	1	Outpatient	1	Outpatient	1	Outpatient	1	Outpatient	N/A	N/A
Allo	1	24	Male	White	Not Hispanic or Latino	Non-myeloablative	Chronic Granulomatous Disease	Other	100% (7/7)	1	100% (7/7)	1	N/A	N/A	1	Outpatient	1	Outpatient	1	Outpatient	1	Outpatient	1	Outpatient	1	Outpatient	1	Outpatient	N/A	N/A
Allo	1	61	Male	White	Not Hispanic or Latino	Reduced Intensity	Angioimmunoblastic T-cell Lymphoma	Lymphoma	85.7% (6/7)	0.857	85.7% (6/7)	0.857	N/A	N/A	1	Outpatient	1	Outpatient	0	Outpatient	1	Outpatient	1	Outpatient	1	Outpatient	1	Outpatient	N/A	N/A
Allo	1	63	Male	White	Not Hispanic or Latino	Myeloablative	MDS	MDS/MPN	57.1% (4/7)	0.571	100% (2/2)	1	40% (2/5)	0.4	1	Outpatient	0	Inpatient	1	Inpatient	0	Inpatient	1	Inpatient	0	Inpatient	1	Outpatient	N/A	N/A
Allo	1	65	Male	White	Not Hispanic or Latino	Myeloablative	MDS	MDS/MPN	100% (7/7)	1	100% (4/4)	1	100% (3/3)	1	1	Outpatient	1	Inpatient	1	Inpatient	1	Inpatient	1	Outpatient	1	Outpatient	1	Outpatient	N/A	N/A
Allo	1	55	Male	Black/African American	Not Hispanic or Latino	Non-myeloablative	AML	Acute Leukemia	85.7% (6/7)	0.857	100% (5/5)	1	50% (1/2)	0.5	1	Outpatient	1	Outpatient	0	Inpatient	1	Inpatient	1	Outpatient	1	Outpatient	1	Outpatient	N/A	N/A
Allo	1	26	Female	White	Not Hispanic or Latino	Myeloablative	AML	Acute Leukemia	83.3% (5/6)	0.833	100% (3/3)	1	66.7% (2/3)	0.667	1	Outpatient	0	Inpatient	1	Inpatient	1	Inpatient	1	Outpatient	1	Outpatient	N/A	N/A	N/A	N/A
Allo	1	56	Female	White	Not Hispanic or Latino	Non-myeloablative	Multiple Myeloma	Multiple Myeloma	100% (6/6)	1	100% (1/1)	1	100% (5/5)	1	1	Outpatient	1	Inpatient	1	Inpatient	1	Inpatient	1	Inpatient	1	Inpatient	N/A	N/A	N/A	N/A
Allo	1	38	Female	White	Hispanic or Latino	Myeloablative	AML	Acute Leukemia	100% (6/6)	1	100% (4/4)	1	100% (2/2)	1	1	Outpatient	1	Inpatient	1	Inpatient	1	Outpatient	1	Outpatient	1	Outpatient	N/A	N/A	N/A	N/A
Allo	1	67	Male	White	Not Hispanic or Latino	Non-myeloablative	MDS	MDS/MPN	100% (6/6)	1	100% (5/5)	1	100% (1/1)	1	1	Outpatient	1	Outpatient	1	Inpatient	1	Outpatient	1	Outpatient	1	Outpatient	N/A	N/A	N/A	N/A
Allo	1	56	Female	White	Not Hispanic or Latino	Myeloablative	MDS	MDS/MPN	100% (1/1)	1	100% (1/1)	1	N/A	N/A	1	Outpatient	N/A	N/A	N/A	N/A	N/A	N/A	N/A	N/A	N/A	N/A	N/A	N/A	N/A	N/A
Auto	2	66	Male	White	Not Hispanic or Latino	Auto	Multiple Myeloma	Multiple Myeloma	75% (3/4)	0.75	75% (3/4)	0.75	N/A	N/A	1	Outpatient	N/A	N/A	1	Outpatient	1	Outpatient	N/A	N/A	N/A	N/A	N/A	N/A	0	Outpatient
Auto	2	41	Male	White	Not Hispanic or Latino	Auto	Multiple Myeloma	Multiple Myeloma	25% (1/4)	0.25	25% (1/4)	0.25	N/A	N/A	1	Outpatient	N/A	N/A	0	Outpatient	0	Outpatient	N/A	N/A	N/A	N/A	N/A	N/A	0	Outpatient
Auto	2	24	Male	White	Not Hispanic or Latino	Auto	Medulloblastoma	Other	100% (4/4)	1	100% (4/4)	1	N/A	N/A	1	Outpatient	N/A	N/A	1	Outpatient	1	Outpatient	N/A	N/A	N/A	N/A	N/A	N/A	1	Outpatient
Auto	2	65	Male	White	Not Hispanic or Latino	Auto	Diffuse large B-cell lymphoma	Lymphoma	75% (3/4)	0.75	75% (3/4)	0.75	N/A	N/A	1	Outpatient	N/A	N/A	1	Outpatient	1	Outpatient	N/A	N/A	N/A	N/A	N/A	N/A	0	Outpatient
Auto	2	69	Male	Black/African American	Not Hispanic or Latino	Auto	Multiple Myeloma	Multiple Myeloma	75% (3/4)	0.75	75% (3/4)	0.75	N/A	N/A	1	Outpatient	N/A	N/A	1	Outpatient	1	Outpatient	N/A	N/A	N/A	N/A	N/A	N/A	0	Outpatient
Auto	2	59	Male	Asian	Not Hispanic or Latino	Auto	Diffuse large B-cell lymphoma	Lymphoma	75% (3/4)	0.75	66.7% (2/3)	0.667	100% (1/1)	1	1	Inpatient	N/A	N/A	1	Outpatient	1	Outpatient	N/A	N/A	N/A	N/A	N/A	N/A	0	Outpatient
Auto	2	57	Female	Black/African American	Not Hispanic or Latino	Auto	Multiple Myeloma	Multiple Myeloma	25% (1/4)	0.25	0% (0/2)	0	50% (1/2)	0.5	0	Outpatient	N/A	N/A	1	Inpatient	0	Inpatient	N/A	N/A	N/A	N/A	N/A	N/A	0	Outpatient
Auto	2	53	Female	Black/African American	Not Hispanic or Latino	Auto	Multiple Myeloma	Multiple Myeloma	50% (2/4)	0.5	33.3% (1/3)	0.333	100% (1/1)	1	0	Outpatient	N/A	N/A	1	Outpatient	1	Inpatient	N/A	N/A	N/A	N/A	N/A	N/A	0	Outpatient
Auto	2	62	Female	White	Not Hispanic or Latino	Auto	Multiple Myeloma	Multiple Myeloma	25% (1/4)	0.25	33.3% (1/3)	0.333	0% (0/1)	0	1	Outpatient	N/A	N/A	0	Inpatient	0	Outpatient	N/A	N/A	N/A	N/A	N/A	N/A	0	Outpatient
Auto	2	72	Male	White	Not Hispanic or Latino	Auto	Multiple Myeloma	Multiple Myeloma	75% (3/4)	0.75	75% (3/4)	0.75	N/A	N/A	1	Outpatient	N/A	N/A	1	Outpatient	1	Outpatient	N/A	N/A	N/A	N/A	N/A	N/A	0	Outpatient
Auto	2	79	Female	Black/African American	Not Hispanic or Latino	Auto	Multiple Myeloma	Multiple Myeloma	25% (1/4)	0.25	0% (0/2)	0	50% (1/2)	0.5	0	Outpatient	N/A	N/A	1	Inpatient	0	Inpatient	N/A	N/A	N/A	N/A	N/A	N/A	0	Outpatient
Auto	2	70	Male	White	Not Hispanic or Latino	Auto	Multiple Myeloma	Multiple Myeloma	75% (3/4)	0.75	75% (3/4)	0.75	N/A	N/A	1	Outpatient	N/A	N/A	1	Outpatient	1	Outpatient	N/A	N/A	N/A	N/A	N/A	N/A	0	Outpatient
Auto	2	58	Female	White	Not Hispanic or Latino	Auto	Multiple Myeloma	Multiple Myeloma	50% (2/4)	0.5	50% (2/4)	0.5	N/A	N/A	1	Outpatient	N/A	N/A	1	Outpatient	0	Outpatient	N/A	N/A	N/A	N/A	N/A	N/A	0	Outpatient
Auto	2	55	Male	White	Not Hispanic or Latino	Auto	Plasma cell leukemia	Multiple Myeloma	75% (3/4)	0.75	75% (3/4)	0.75	N/A	N/A	1	Outpatient	N/A	N/A	1	Outpatient	1	Outpatient	N/A	N/A	N/A	N/A	N/A	N/A	0	Outpatient
Auto	2	34	Female	White	Not Hispanic or Latino	Auto	teratoma of ovary	Other	25% (1/4)	0.25	33.3% (1/3)	0.333	0% (0/1)	0	1	Outpatient	N/A	N/A	0	Inpatient	0	Outpatient	N/A	N/A	N/A	N/A	N/A	N/A	0	Outpatient
Auto	2	65	Female	White	Not Hispanic or Latino	Auto	Multiple Myeloma	Multiple Myeloma	75% (3/4)	0.75	66.7% (2/3)	0.667	100% (1/1)	1	1	Outpatient	N/A	N/A	1	Outpatient	1	Inpatient	N/A	N/A	N/A	N/A	N/A	N/A	0	Outpatient
Auto	2	70	Female	Black/African American	Not Hispanic or Latino	Auto	Multiple Myeloma	Multiple Myeloma	75% (3/4)	0.75	75% (3/4)	0.75	N/A	N/A	1	Outpatient	N/A	N/A	1	Outpatient	1	Outpatient	N/A	N/A	N/A	N/A	N/A	N/A	0	Outpatient
Auto	2	59	Female	White	Not Hispanic or Latino	Auto	Multiple Myeloma	Multiple Myeloma	75% (3/4)	0.75	75% (3/4)	0.75	N/A	N/A	1	Outpatient	N/A	N/A	1	Outpatient	1	Outpatient	N/A	N/A	N/A	N/A	N/A	N/A	0	Outpatient
Auto	2	64	Male	Other	Not Hispanic or Latino	Auto	Diffuse large B-cell lymphoma	Lymphoma	25% (1/4)	0.25	0% (0/3)	0	100% (1/1)	1	1	Inpatient	N/A	N/A	0	Outpatient	0	Outpatient	N/A	N/A	N/A	N/A	N/A	N/A	0	Outpatient
Auto	2	65	Male	White	Not Hispanic or Latino	Auto	Multiple Myeloma	Multiple Myeloma	50% (2/4)	0.5	0% (0/1)	0	66.7% (2/3)	0.667	1	Inpatient	N/A	N/A	1	Inpatient	0	Inpatient	N/A	N/A	N/A	N/A	N/A	N/A	0	Outpatient
Auto	2	68	Male	White	Not Hispanic or Latino	Auto	Diffuse large B-cell lymphoma	Lymphoma	50% (2/4)	0.5	50% (2/4)	0.5	N/A	N/A	1	Outpatient	N/A	N/A	1	Outpatient	0	Outpatient	N/A	N/A	N/A	N/A	N/A	N/A	0	Outpatient
Auto	2	63	Male	Black/African American	Not Hispanic or Latino	Auto	Multiple Myeloma	Multiple Myeloma	25% (1/4)	0.25	25% (1/4)	0.25	N/A	N/A	1	Outpatient	N/A	N/A	0	Outpatient	0	Outpatient	N/A	N/A	N/A	N/A	N/A	N/A	0	Outpatient
Auto	2	40	Male	White	Not Hispanic or Latino	Auto	Diffuse large B-cell lymphoma	Lymphoma	25% (1/4)	0.25	0% (0/3)	0	100% (1/1)	1	0	Outpatient	N/A	N/A	1	Inpatient	0	Outpatient	N/A	N/A	N/A	N/A	N/A	N/A	0	Outpatient
Auto	2	55	Male	White	Not Hispanic or Latino	Auto	Multiple Myeloma	Multiple Myeloma	25% (1/4)	0.25	33.3% (1/3)	0.333	0% (0/1)	0	1	Outpatient	N/A	N/A	0	Outpatient	0	Inpatient	N/A	N/A	N/A	N/A	N/A	N/A	0	Outpatient
Auto	2	68	Male	White	Not Hispanic or Latino	Auto	Diffuse large B-cell lymphoma	Lymphoma	50% (2/4)	0.5	0% (0/1)	0	66.7% (2/3)	0.667	1	Inpatient	N/A	N/A	1	Inpatient	0	Inpatient	N/A	N/A	N/A	N/A	N/A	N/A	0	Outpatient
Auto	2	47	Male	Black/African American	Not Hispanic or Latino	Auto	Anaplastic large cell lymphoma	Lymphoma	25% (1/4)	0.25	0% (0/3)	0	100% (1/1)	1	1	Inpatient	N/A	N/A	0	Outpatient	0	Outpatient	N/A	N/A	N/A	N/A	N/A	N/A	0	Outpatient
Auto	2	45	Male	White	Not Hispanic or Latino	Auto	Hodgkins Lymphoma	Lymphoma	25% (1/4)	0.25	0% (0/3)	0	100% (1/1)	1	1	Inpatient	N/A	N/A	0	Outpatient	0	Outpatient	N/A	N/A	N/A	N/A	N/A	N/A	0	Outpatient
Auto	2	60	Male	White	Not Hispanic or Latino	Auto	Diffuse large B-cell lymphoma	Lymphoma	25% (1/4)	0.25	0% (0/3)	0	100% (1/1)	1	1	Inpatient	N/A	N/A	0	Outpatient	0	Outpatient	N/A	N/A	N/A	N/A	N/A	N/A	0	Outpatient
Auto	2	56	Male	White	Not Hispanic or Latino	Auto	Multiple Myeloma	Multiple Myeloma	25% (1/4)	0.25	25%(1/4)	0.25	N/A	N/A	1	Outpatient	N/A	N/A	0	Outpatient	0	Outpatient	N/A	N/A	N/A	N/A	N/A	N/A	0	Outpatient
Auto	2	67	Male	Black/African American	Not Hispanic or Latino	Auto	Multiple Myeloma	Multiple Myeloma	75% (3/4)	0.75	75% (3/4)	0.75	N/A	N/A	1	Outpatient	N/A	N/A	1	Outpatient	1	Outpatient	N/A	N/A	N/A	N/A	N/A	N/A	0	Outpatient
Auto	2	50	Male	White	Not Hispanic or Latino	Auto	Multiple Myeloma	Multiple Myeloma	25% (1/4)	0.25	0% (0/3)	0	100% (1/1)	1	0	Outpatient	N/A	N/A	0	Outpatient	1	Inpatient	N/A	N/A	N/A	N/A	N/A	N/A	0	Outpatient
Auto	2	51	Male	White	Not Hispanic or Latino	Auto	Diffuse large B-cell lymphoma	Lymphoma	25% (1/4)	0.25	33.3% (1/3)	0.333	0% (0/1)	0	1	Outpatient	N/A	N/A	0	Inpatient	0	Outpatient	N/A	N/A	N/A	N/A	N/A	N/A	0	Outpatient
Auto	2	50	Male	Black/African American	Not Hispanic or Latino	Auto	Multiple Myeloma	Multiple Myeloma	75% (3/4)	0.75	75% (3/4)	0.75	N/A	N/A	1	Outpatient	N/A	N/A	1	Outpatient	1	Outpatient	N/A	N/A	N/A	N/A	N/A	N/A	0	Outpatient
Auto	2	35	Male	White	Not Hispanic or Latino	Auto	Multiple Myeloma	Multiple Myeloma	75% (3/4)	0.75	75% (3/4)	0.75	N/A	N/A	1	Outpatient	N/A	N/A	1	Outpatient	1	Outpatient	N/A	N/A	N/A	N/A	N/A	N/A	0	Outpatient
Auto	2	53	Female	Other	Hispanic or Latino	Auto	Diffuse large B-cell lymphoma	Lymphoma	50% (2/4)	0.5	50% (1/2)	0.5	50% (1/2)	0.5	1	Outpatient	N/A	N/A	0	Inpatient	1	Inpatient	N/A	N/A	N/A	N/A	N/A	N/A	0	Outpatient
Auto	2	71	Female	White	Not Hispanic or Latino	Auto	Multiple Myeloma	Multiple Myeloma	75% (3/4)	0.75	66.7% (2/3)	0.667	100% (1/1)	1	1	Outpatient	N/A	N/A	1	Outpatient	1	Inpatient	N/A	N/A	N/A	N/A	N/A	N/A	0	Outpatient
Auto	2	53	Male	White	Not Hispanic or Latino	Auto	Multiple Myeloma	Multiple Myeloma	25% (1/4)	0.25	50% (1/2)	0.5	0% (0/2)	0	1	Outpatient	N/A	N/A	0	Inpatient	0	Inpatient	N/A	N/A	N/A	N/A	N/A	N/A	0	Outpatient
Auto	2	65	Male	White	Not Hispanic or Latino	Auto	Mantle Cell Lymphoma	Lymphoma	25% (1/4)	0.25	0% (0/2)	0	50% (1/2)	0.5	1	Inpatient	N/A	N/A	0	Inpatient	0	Outpatient	N/A	N/A	N/A	N/A	N/A	N/A	0	Outpatient
Auto	2	69	Female	White	Not Hispanic or Latino	Auto	AML	Acute Leukemia	25% (1/4)	0.25	25% (1/4)	0.25	N/A	N/A	1	Outpatient	N/A	N/A	0	Outpatient	0	Outpatient	N/A	N/A	N/A	N/A	N/A	N/A	0	Outpatient
Auto	2	60	Female	Black/African American	Not Hispanic or Latino	Auto	Plasma cell leukemia	Multiple Myeloma?	50% (2/4)	0.5	50% (2/4)	0.5	N/A	N/A	1	Outpatient	N/A	N/A	1	Outpatient	0	Outpatient	N/A	N/A	N/A	N/A	N/A	N/A	0	Outpatient
Auto	2	62	Female	White	Not Hispanic or Latino	Auto	Multiple Myeloma	Multiple Myeloma	0% (0/4)	0	0% (0/2)	0	0% (0/2)	0	0	Outpatient	N/A	N/A	0	Inpatient	0	Inpatient	N/A	N/A	N/A	N/A	N/A	N/A	0	Outpatient
Auto	2	65	Female	White	Not Hispanic or Latino	Auto	Multiple Myeloma	Multiple Myeloma	0% (0/4)	0	0% (0/3)	0	0% (0/1)	0	0	Outpatient	N/A	N/A	0	Outpatient	0	Inpatient	N/A	N/A	N/A	N/A	N/A	N/A	0	Outpatient
Auto	2	59	Male	White	Not Hispanic or Latino	Auto	Diffuse large B-cell lymphoma	Lymphoma	75% (3/4)	0.75	0% (0/1)	0	100% (3/3)	1	1	Inpatient	N/A	N/A	1	Inpatient	1	Inpatient	N/A	N/A	N/A	N/A	N/A	N/A	0	Outpatient
Auto	2	66	Male	White	Not Hispanic or Latino	Auto	Multiple Myeloma	Multiple Myeloma	66.7% (2/3)	0.667	N/A	N/A	66.7% (2/3)	0.667	1	Inpatient	N/A	N/A	1	Inpatient	0	Inpatient	N/A	N/A	N/A	N/A	N/A	N/A	N/A	N/A
Auto	2	62	Female	White	Not Hispanic or Latino	Auto	Multiple Myeloma	Multiple Myeloma	75% (3/4)	0.75	50% (1/2)	0.5	100% (2/2)	1	1	Outpatient	N/A	N/A	1	Inpatient	1	Inpatient	N/A	N/A	N/A	N/A	N/A	N/A	0	Outpatient
Auto	2	67	Female	White	Not Hispanic or Latino	Auto	Multiple Myeloma	Multiple Myeloma	75% (3/4)	0.75	75% (3/4)	0.75	N/A	N/A	1	Outpatient	N/A	N/A	1	Outpatient	1	Outpatient	N/A	N/A	N/A	N/A	N/A	N/A	0	Outpatient
Auto	2	65	Male	White	Not Hispanic or Latino	Auto	Diffuse large B-cell lymphoma	Lymphoma	25% (1/4)	0.25	50& (1/2)	0.5	0% (0/2)	0	1	Outpatient	N/A	N/A	0	Inpatient	0	Inpatient	N/A	N/A	N/A	N/A	N/A	N/A	0	Outpatient
Auto	2	53	Female	White	Not Hispanic or Latino	Auto	Multiple Myeloma	Multiple Myeloma	75% (3/4)	0.75	75% (3/4)	0.75	N/A	N/A	1	Outpatient	N/A	N/A	1	Outpatient	1	Outpatient	N/A	N/A	N/A	N/A	N/A	N/A	0	Outpatient
Auto	2	60	Male	Other	Hispanic or Latino	Auto	Multiple Myeloma	Multiple Myeloma	100% (4/4)	1	100% (3/3)	1	100% (1/1)	1	1	Outpatient	N/A	N/A	1	Outpatient	1	Inpatient	N/A	N/A	N/A	N/A	N/A	N/A	1	Outpatient
Auto	2	63	Male	White	Not Hispanic or Latino	Auto	non-hodgkin's lymphoma	Lymphoma	100% (4/4)	1	100% (2/2)	1	100% (2/2)	1	1	Inpatient	N/A	N/A	1	Outpatient	1	Inpatient	N/A	N/A	N/A	N/A	N/A	N/A	1	Outpatient
Auto	2	24	Female	Black/African American	Not Hispanic or Latino	Auto	Hodgkins Lymphoma	Lymphoma	25% (1/4)	0.25	33.3% (1/3)	0.333	0% (0/1)	0	1	Outpatient	N/A	N/A	0	Inpatient	0	Outpatient	N/A	N/A	N/A	N/A	N/A	N/A	0	Outpatient
Auto	2	42	Male	Black/African American	Not Hispanic or Latino	Auto	Multiple Myeloma	Multiple Myeloma	50% (2/4)	0.5	50% (2/4)	0.5	N/A	N/A	1	Outpatient	N/A	N/A	0	Outpatient	1	Outpatient	N/A	N/A	N/A	N/A	N/A	N/A	0	Outpatient
Auto	2	74	Female	Black/African American	Not Hispanic or Latino	Auto	Multiple Myeloma	Multiple Myeloma	50% (2/4)	0.5	0% (0/2)	0	100% (2/2)	1	0	Outpatient	N/A	N/A	1	Inpatient	1	Inpatient	N/A	N/A	N/A	N/A	N/A	N/A	0	Outpatient
Auto	2	55	Male	Black/African American	Not Hispanic or Latino	Auto	Multiple Myeloma	Multiple Myeloma	50% (2/4)	0.5	33.3% (1/3)	0.333	100% (1/1)	1	1	Outpatient	N/A	N/A	0	Outpatient	1	Inpatient	N/A	N/A	N/A	N/A	N/A	N/A	0	Outpatient
Auto	2	63	Male	Black/African American	Not Hispanic or Latino	Auto	Multiple Myeloma	Multiple Myeloma	50% (2/4)	0.5	50% (1/2)	0.5	50% (1/2)	0.5	1	Outpatient	N/A	N/A	0	Inpatient	1	Inpatient	N/A	N/A	N/A	N/A	N/A	N/A	0	Outpatient
Auto	2	75	Male	White	Not Hispanic or Latino	Auto	Multiple Myeloma	Multiple Myeloma	25% (1/4)	0.25	0% (0/3)	0	100% (1/1)	1	0	Outpatient	N/A	N/A	1	Inpatient	0	Outpatient	N/A	N/A	N/A	N/A	N/A	N/A	0	Outpatient
Auto	2	66	Female	Black/African American	Not Hispanic or Latino	Auto	Multiple Myeloma	Multiple Myeloma	50% (2/4)	0.5	33.3% (1/3)	0.333	100% (1/1)	1	1	Outpatient	N/A	N/A	0	Outpatient	1	Inpatient	N/A	N/A	N/A	N/A	N/A	N/A	0	Outpatient
Auto	2	69	Male	Black/African American	Not Hispanic or Latino	Auto	Multiple Myeloma	Multiple Myeloma	25% (1/4)	0.25	0% (0/2)	0	50% (1/2)	0.5	0	Outpatient	N/A	N/A	0	Inpatient	1	Inpatient	N/A	N/A	N/A	N/A	N/A	N/A	0	Outpatient
Auto	2	63	Female	White	Not Hispanic or Latino	Auto	Multiple Myeloma	Multiple Myeloma	50% (2/4)	0.5	50% (2/4)	0.5	N/A	N/A	1	Outpatient	N/A	N/A	1	Outpatient	0	Outpatient	N/A	N/A	N/A	N/A	N/A	N/A	0	Outpatient
Auto	2	64	Female	Asian	Not Hispanic or Latino	Auto	T-cell NHL	Lymphoma	75% (3/4)	0.75	75% (3/4)	0.75	N/A	N/A	1	Outpatient	N/A	N/A	1	Outpatient	1	Outpatient	N/A	N/A	N/A	N/A	N/A	N/A	0	Outpatient
Auto	2	50	Male	White	Not Hispanic or Latino	Auto	Multiple Myeloma	Multiple Myeloma	25% (1/4)	0.25	25% (1/4)	0.25	N/A	N/A	1	Outpatient	N/A	N/A	0	Outpatient	0	Outpatient	N/A	N/A	N/A	N/A	N/A	N/A	0	Outpatient
Auto	2	65	Male	White	Not Hispanic or Latino	Auto	Multiple Myeloma	Multiple Myeloma	25% (1/4)	0.25	25% (1/4)	0.25	N/A	N/A	1	Outpatient	N/A	N/A	0	Outpatient	0	Outpatient	N/A	N/A	N/A	N/A	N/A	N/A	0	Outpatient
Auto	2	43	Male	White	Unknown	Auto	Multiple Myeloma	Multiple Myeloma	75% (3/4)	0.75	75% (3/4)	0.75	N/A	N/A	1	Outpatient	N/A	N/A	1	Outpatient	1	Outpatient	N/A	N/A	N/A	N/A	N/A	N/A	0	Outpatient
Auto	2	67	Male	White	Not Hispanic or Latino	Auto	Multiple Myeloma	Multiple Myeloma	75% (3/4)	0.75	75% (3/4)	0.75	N/A	N/A	1	Outpatient	N/A	N/A	1	Outpatient	1	Outpatient	N/A	N/A	N/A	N/A	N/A	N/A	0	Outpatient
Auto	2	60	Male	White	Not Hispanic or Latino	Auto	Multiple Myeloma	Multiple Myeloma	75% (3/4)	0.75	75% (3/4)	0.75	N/A	N/A	1	Outpatient	N/A	N/A	1	Outpatient	1	Outpatient	N/A	N/A	N/A	N/A	N/A	N/A	0	Outpatient
Auto	2	67	Male	White	Not Hispanic or Latino	Auto	Multiple Myeloma	Multiple Myeloma	75% (3/4)	0.75	75% (3/4)	0.75	N/A	N/A	1	Outpatient	N/A	N/A	1	Outpatient	1	Inpatient	N/A	N/A	N/A	N/A	N/A	N/A	0	Outpatient
Auto	2	53	Male	White	Not Hispanic or Latino	Auto	Extramedullary Plasmacytoma	Other	100% (3/3)	1	100% (3/3)	1	N/A	N/A	1	Outpatient	N/A	N/A	1	Outpatient	1	Outpatient	N/A	N/A	N/A	N/A	N/A	N/A	N/A	N/A
Auto	2	69	Male	Other	Hispanic or Latino	Auto	Multiple Myeloma	Multiple Myeloma	100% (3/3)	1	100% (3/3)	1	N/A	N/A	1	Outpatient	N/A	N/A	1	Outpatient	1	Outpatient	N/A	N/A	N/A	N/A	N/A	N/A	N/A	N/A
Auto	2	57	Male	White	Not Hispanic or Latino	Auto	Mantle Cell Lymphoma	Lymphoma	66.7% (2/3)	0.667	66.7% (2/3)	0.667	N/A	N/A	1	Outpatient	N/A	N/A	0	Outpatient	1	Outpatient	N/A	N/A	N/A	N/A	N/A	N/A	N/A	N/A
Auto	2	53	Male	White	Not Hispanic or Latino	Auto	Mantle Cell Lymphoma	Lymphoma	33.3% (1/3)	0.333	33.3% (1/3)	0.333	N/A	N/A	1	Outpatient	N/A	N/A	0	Outpatient	0	Outpatient	N/A	N/A	N/A	N/A	N/A	N/A	N/A	N/A
Auto	2	70	Female	White	Not Hispanic or Latino	Auto	Multiple Myeloma	Multiple Myeloma	33.3% (1/3)	0.333	0% (0/1)	0	50% (1/2)	0.5	0	Outpatient	N/A	N/A	0	Inpatient	1	Inpatient	N/A	N/A	N/A	N/A	N/A	N/A	N/A	N/A
Auto	2	56	Male	White	Not Hispanic or Latino	Auto	Multiple Myeloma	Multiple Myeloma	66.7% (2/3)	0.667	66.7% (2/3)	0.667	N/A	N/A	1	Outpatient	N/A	N/A	0	Outpatient	1	Outpatient	N/A	N/A	N/A	N/A	N/A	N/A	N/A	N/A
Auto	2	48	Female	Black/African American	Not Hispanic or Latino	Auto	Mantle Cell Lymphoma	Lymphoma	100% (3/3)	1	N/A	N/A	100% (3/3)	1	1	Inpatient	N/A	N/A	1	Inpatient	1	Inpatient	N/A	N/A	N/A	N/A	N/A	N/A	N/A	N/A
Auto	2	56	Male	White	Not Hispanic or Latino	Auto	Multiple Myeloma	Multiple Myeloma	66.7% (2/3)	0.667	66.7% (2/3)	0.667	N/A	N/A	1	Outpatient	N/A	N/A	1	Outpatient	0	Outpatient	N/A	N/A	N/A	N/A	N/A	N/A	N/A	N/A
Auto	2	41	Female	Black/African American	Not Hispanic or Latino	Auto	Multiple Myeloma	Multiple Myeloma	0% (0/3)	0	0% (0/3)	0	N/A	N/A	0	Outpatient	N/A	N/A	0	Outpatient	0	Outpatient	N/A	N/A	N/A	N/A	N/A	N/A	N/A	N/A
Auto	2	73	Female	White	Not Hispanic or Latino	Auto	Multiple Myeloma	Multiple Myeloma	66.7% (2/3)	0.667	0% (0/1)	0	100% (2/2)	1	0	Outpatient	N/A	N/A	1	Inpatient	1	Inpatient	N/A	N/A	N/A	N/A	N/A	N/A	N/A	N/A
Auto	2	25	Female	White	Not Hispanic or Latino	Auto	Hodgkins Lymphoma	Lymphoma	33.3% (1/3)	0.333	0% (0/2)	0	100% (1/1)	1	1	Inpatient	N/A	N/A	0	Outpatient	0	Outpatient	N/A	N/A	N/A	N/A	N/A	N/A	N/A	N/A
Auto	2	64	Male	White	Not Hispanic or Latino	Auto	Multiple Myeloma	Multiple Myeloma	33.3% (1/3)	0.333	33.3% (1/3)	0.333	N/A	N/A	1	Outpatient	N/A	N/A	0	Outpatient	0	Outpatient	N/A	N/A	N/A	N/A	N/A	N/A	N/A	N/A
Auto	2	69	Male	White	Not Hispanic or Latino	Auto	Diffuse large B-cell lymphoma	Lymphoma	50% (1/2)	0.5	100% (1/1)	1	0% (0/1)	0	1	Outpatient	N/A	N/A	0	Inpatient	N/A	N/A	N/A	N/A	N/A	N/A	N/A	N/A	N/A	N/A
Auto	2	56	Female	White	Not Hispanic or Latino	Auto	AL Amyloidosis	Other	100% (3/3)	1	100% (1/1)	1	100% (2/2)	1	1	Outpatient	N/A	N/A	1	Inpatient	1	Inpatient	N/A	N/A	N/A	N/A	N/A	N/A	N/A	N/A
Auto	2	44	Female	White	Not Hispanic or Latino	Auto	Multiple Myeloma	Multiple Myeloma	100% (3/3)	1	100% (3/3)	1	N/A	N/A	1	Outpatient	N/A	N/A	1	Outpatient	1	Outpatient	N/A	N/A	N/A	N/A	N/A	N/A	N/A	N/A
Auto	2	70	Male	White	Not Hispanic or Latino	Auto	Multiple Myeloma	Multiple Myeloma	66.7% (2/3)	0.667	66.7% (2/3)	0.667	N/A	N/A	1	Outpatient	N/A	N/A	0	Outpatient	1	Outpatient	N/A	N/A	N/A	N/A	N/A	N/A	N/A	N/A
Auto	2	76	Female	White	Not Hispanic or Latino	Auto	Multiple Myeloma	Multiple Myeloma	33.3% (1/3)	0.333	50% (1/2)	0.5	0% (0/1)	0	1	Outpatient	N/A	N/A	0	Outpatient	0	Inpatient	N/A	N/A	N/A	N/A	N/A	N/A	N/A	N/A
Auto	2	76	Male	White	Not Hispanic or Latino	Auto	Multiple Myeloma	Multipe Myeloma	100% (3/3)	1	100% (3/3)	1	N/A	N/A	1	Outpatient	N/A	N/A	1	Outpatient	1	Outpatient	N/A	N/A	N/A	N/A	N/A	N/A	N/A	N/A
Auto	2	24	Female	White	Not Hispanic or Latino	Auto	Hodgkins Lymphoma	Lymphoma	33.3% (1/3)	0.333	33.3% (1/3)	0.333	N/A	N/A	1	Outpatient	N/A	N/A	0	Outpatient	0	Outpatient	N/A	N/A	N/A	N/A	N/A	N/A	N/A	N/A
Auto	2	49	Female	White	Not Hispanic or Latino	Auto	Mantle Cell Lymphoma	Lymphoma	66.7% (2/3)	0.667	50% (1/2)	0.5	100% (1/1)	1	1	Outpatient	N/A	N/A	1	Inpatient	0	Outpatient	N/A	N/A	N/A	N/A	N/A	N/A	N/A	N/A
Auto	2	58	Female	White	Not Hispanic or Latino	Auto	Multiple Myeloma	Multiple Myeloma	66.7% (2/3)	0.667	0% (0/1)	0	100% (2/2)	1	0	Outpatient	N/A	N/A	1	Inpatient	1	Inpatient	N/A	N/A	N/A	N/A	N/A	N/A	N/A	N/A
Auto	2	71	Male	White	Not Hispanic or Latino	Auto	Multiple Myeloma	Multiple Myeloma	66.7% (2/3)	0.667	0% (0/1)	0	100% (2/2)	1	0	Outpatient	N/A	N/A	1	Inpatient	1	Inpatient	N/A	N/A	N/A	N/A	N/A	N/A	N/A	N/A
Auto	2	51	Female	White	Not Hispanic or Latino	Auto	Multiple Myeloma	Multiple Myeloma	100% (2/2)	1	100% (2/2)	1	N/A	N/A	1	Outpatient	N/A	N/A	1	Outpatient	N/A	N/A	N/A	N/A	N/A	N/A	N/A	N/A	N/A	N/A
Auto	2	32	Male	Other	Not Hispanic or Latino	Auto	CNS Germinoma	Other	100% (1/1)	1	100% (1/1)	1	N/A	N/A	1	Outpatient	N/A	N/A	N/A	N/A	N/A	N/A	N/A	N/A	N/A	N/A	N/A	N/A	N/A	N/A
Auto	2	58	Male	White	Not Hispanic or Latino	Auto	Multiple Myeloma	Multiple Myeloma	0% (0/1)	0	0% (0/1)	0	N/A	N/A	0	Outpatient	N/A	N/A	N/A	N/A	N/A	N/A	N/A	N/A	N/A	N/A	N/A	N/A	N/A	N/A
Auto	2	56	Male	White	Not Hispanic or Latino	Auto	Hodgkins Lymphoma	Lymphoma	100% (1/1)	1	100% (1/1)	1	N/A	N/A	1	Outpatient	N/A	N/A	N/A	N/A	N/A	N/A	N/A	N/A	N/A	N/A	N/A	N/A	N/A	N/A
Auto	2	71	Male	White	Not Hispanic or Latino	Auto	Mantle Cell Lymphoma	Lymphoma	100% (1/1)	1	100% (1/1)	1	N/A	N/A	1	Outpatient	N/A	N/A	N/A	N/A	N/A	N/A	N/A	N/A	N/A	N/A	N/A	N/A	N/A	N/A
Auto	2	68	Female	White	Not Hispanic or Latino	Auto	Multiple Myeloma	Multiple Myeloma	0% (0/4)	0	0% (0/3)	0	0% (0/1)	0	0	Outpatient	N/A	N/A	0	Outpatient	0	Inpatient	N/A	N/A	N/A	N/A	N/A	N/A	0	Outpatient
Auto	2	67	Male	White	Not Hispanic or Latino	Auto	Multiple Myeloma	Multiple Myeloma	0% (0/4)	0	0% (0/4)	0	N/A	N/A	0	Outpatient	N/A	N/A	0	Outpatient	0	Outpatient	N/A	N/A	N/A	N/A	N/A	N/A	0	Outpatient
Auto	2	59	Male	White	Not Hispanic or Latino	Auto	Multiple Myeloma	Multiple Myeloma	0% (0/4)	0	0% (0/4)	0	N/A	N/A	0	Outpatient	N/A	N/A	0	Outpatient	0	Outpatient	N/A	N/A	N/A	N/A	N/A	N/A	0	Outpatient
Auto	2	72	Male	White	Not Hispanic or Latino	Auto	Diffuse large B-cell lymphoma	Lymphoma	0% (0/4)	0	0% (0/4)	0	N/A	N/A	0	Outpatient	N/A	N/A	0	Outpatient	0	Outpatient	N/A	N/A	N/A	N/A	N/A	N/A	0	Outpatient
Auto	2	64	Male	Black/African American	Not Hispanic or Latino	Auto	Multiple Myeloma	Multiple Myeloma	0% (0/4)	0	0% (0/2)	0	0% (0/2)	0	0	Outpatient	N/A	N/A	0	Inpatient	0	Inpatient	N/A	N/A	N/A	N/A	N/A	N/A	0	Outpatient
Auto	2	57	Female	White	Not Hispanic or Latino	Auto	Multiple Myeloma	Multiple Myeloma	0% (0/4)	0	0% (0/4)	0	N/A	N/A	0	Outpatient	N/A	N/A	0	Outpatient	0	Outpatient	N/A	N/A	N/A	N/A	N/A	N/A	0	Outpatient
Auto	2	67	Male	White	Not Hispanic or Latino	Auto	Diffuse large B-cell lymphoma	Lymphoma	0% (0/4)	0	0% (0/4)	0	N/A	N/A	0	Outpatient	N/A	N/A	0	Outpatient	0	Outpatient	N/A	N/A	N/A	N/A	N/A	N/A	0	Outpatient
Auto	2	69	Male	White	Not Hispanic or Latino	Auto	Multiple Myeloma	Multiple Myeloma	0% (0/4)	0	0% (0/4)	0	N/A	N/A	0	Outpatient	N/A	N/A	0	Outpatient	0	Outpatient	N/A	N/A	N/A	N/A	N/A	N/A	0	Outpatient
Auto	2	65	Male	White	Not Hispanic or Latino	Auto	Multiple Myeloma	Multiple Myeloma	0% (0/4)	0	0% (0/4)	0	N/A	N/A	0	Outpatient	N/A	N/A	0	Outpatient	0	Outpatient	N/A	N/A	N/A	N/A	N/A	N/A	0	Outpatient
Auto	2	67	Male	White	Not Hispanic or Latino	Auto	Mantle Cell Lymphoma	Lymphoma	0% (0/4)	0	0% (0/2)	0	0% (0/2)	0	0	Outpatient	N/A	N/A	0	Inpatient	0	Outpatient	N/A	N/A	N/A	N/A	N/A	N/A	0	Inpatient
Auto	2	21	Female	White	Not Hispanic or Latino	Auto	Small Cell Carcinoma of the Ovary	Other	0% (0/4)	0	0% (0/4)	0	N/A	N/A	0	Outpatient	N/A	N/A	0	Outpatient	0	Outpatient	N/A	N/A	N/A	N/A	N/A	N/A	0	Outpatient
Auto	2	72	Female	White	Not Hispanic or Latino	Auto	Multiple Myeloma	Multiple Myeloma	0% (0/4)	0	0% (0/3)	0	0% (0/1)	0	0	Outpatient	N/A	N/A	0	Outpatient	0	Inpatient	N/A	N/A	N/A	N/A	N/A	N/A	0	Outpatient
Auto	2	73	Male	White	Not Hispanic or Latino	Auto	Multiple Myeloma	Mutiple Myeloma	0% (0/3)	0	0% (0/2)	0	0% (0/1)	0	0	Outpatient	N/A	N/A	0	Outpatient	0	Inpatient	N/A	N/A	N/A	N/A	N/A	N/A	N/A	N/A
Auto	2	57	Male	White	Not Hispanic or Latino	Auto	Multiple Myeloma	Multiple Myeloma	0% (0/4)	0	0% (0/3)	0	0% (0/1)	0	0	Outpatient	N/A	N/A	0	Outpatient	0	Inpatient	N/A	N/A	N/A	N/A	N/A	N/A	0	Outpatient
Auto	2	68	Male	Black/African American	Not Hispanic or Latino	Auto	Multiple Myeloma	Multiple Myeloma	0% (0/4)	0	0% (0/4)	0	N/A	N/A	0	Outpatient	N/A	N/A	0	Outpatient	0	Outpatient	N/A	N/A	N/A	N/A	N/A	N/A	0	Outpatient
Auto	2	64	Male	Black/African American	Not Hispanic or Latino	Auto	Diffuse large B-cell lymphoma	Lymphoma	0% (0/4)	0	0% (0/4)	0	N/A	N/A	0	Outpatient	N/A	N/A	0	Outpatient	0	Outpatient	N/A	N/A	N/A	N/A	N/A	N/A	0	Outpatient
Auto	2	45	Female	Black/African American	Not Hispanic or Latino	Auto	Multiple Myeloma	Multiple Myeloma	0% (0/4)	0	0% (0/4)	0	N/A	N/A	0	Outpatient	N/A	N/A	0	Outpatient	0	Outpatient	N/A	N/A	N/A	N/A	N/A	N/A	0	Outpatient
Auto	2	52	Female	Black/African American	Not Hispanic or Latino	Auto	Anaplastic large cell lymphoma	Lymphoma	0% (0/4)	0	0% (0/4)	0	N/A	N/A	0	Outpatient	N/A	N/A	0	Outpatient	0	Outpatient	N/A	N/A	N/A	N/A	N/A	N/A	0	Outpatient
Auto	2	44	Female	White	Not Hispanic or Latino	Auto	Multiple Myeloma	Multiple Myeloma	0% (0/4)	0	0% (0/3)	0	0% (0/1)	0	0	Outpatient	N/A	N/A	0	Inpatient	0	Outpatient	N/A	N/A	N/A	N/A	N/A	N/A	0	Outpatient
Auto	2	61	Male	White	Not Hispanic or Latino	Auto	Multiple Myeloma	Multipe Myeloma	0% (0/4)	0	0% (0/4)	0	N/A	N/A	0	Outpatient	N/A	N/A	0	Outpatient	0	Outpatient	N/A	N/A	N/A	N/A	N/A	N/A	0	Outpatient
Auto	2	53	Male	White	Not Hispanic or Latino	Auto	Multiple Myeloma	Multiple Myeloma	0% (0/4)	0	0% (0/4)	0	N/A	N/A	0	Outpatient	N/A	N/A	0	Outpatient	0	Outpatient	N/A	N/A	N/A	N/A	N/A	N/A	0	Outpatient
Auto	2	31	Male	White	Not Hispanic or Latino	Auto	Diffuse large B-cell lymphoma	Lymphoma	0% (0/4)	0	0% (0/3)	0	0% (0/1)	0	0	Outpatient	N/A	N/A	0	Inpatient	0	Outpatient	N/A	N/A	N/A	N/A	N/A	N/A	0	Outpatient
Auto	2	44	Female	White	Not Hispanic or Latino	Auto	Anaplastic large cell lymphoma	Lymphoma	0% (0/4)	0	0% (0/3)	0	0% (0/1)	0	0	Outpatient	N/A	N/A	0	Inpatient	0	Outpatient	N/A	N/A	N/A	N/A	N/A	N/A	0	Outpatient
Auto	2	60	Male	White	Not Hispanic or Latino	Auto	Diffuse large B-cell lymphoma	Lymphoma	0% (0/4)	0	0% (0/2)	0	0% (0/2)	0	0	Outpatient	N/A	N/A	0	Inpatient	0	Inpatient	N/A	N/A	N/A	N/A	N/A	N/A	0	Outpatient
Auto	2	53	Male	White	Not Hispanic or Latino	Auto	Diffuse large cell lymphoma	Lymphoma	0% (0/4)	0	0% (0/4)	0	N/A	N/A	0	Outpatient	N/A	N/A	0	Outpatient	0	Outpatient	N/A	N/A	N/A	N/A	N/A	N/A	0	Outpatient
Auto	2	70	Male	White	Not Hispanic or Latino	Auto	Multiple Myeloma	Multiple Myeloma	0% (0/4)	0	0% (0/4)	0	N/A	N/A	0	Outpatient	N/A	N/A	0	Outpatient	0	Outpatient	N/A	N/A	N/A	N/A	N/A	N/A	0	Outpatient
Auto	2	69	Female	White	Not Hispanic or Latino	Auto	Multiple Myeloma	Multiple Myeloma	0% (0/4)	0	0% (0/4)	0	N/A	N/A	0	Outpatient	N/A	N/A	0	Outpatient	0	Outpatient	N/A	N/A	N/A	N/A	N/A	N/A	0	Outpatient
Auto	2	59	Male	White	Not Hispanic or Latino	Auto	Multiple Myeloma	Multipe Myeloma	0% (0/4)	0	0% (0/4)	0	N/A	N/A	0	Outpatient	N/A	N/A	0	Outpatient	0	Outpatient	N/A	N/A	N/A	N/A	N/A	N/A	0	Outpatient
Auto	2	56	Female	Black/African American	Not Hispanic or Latino	Auto	Diffuse large B-cell lymphoma	Lymphoma	0% (0/4)	0	0% (0/3)	0	0% (0/1)	0	0	Outpatient	N/A	N/A	0	Inpatient	0	Outpatient	N/A	N/A	N/A	N/A	N/A	N/A	0	Outpatient
Auto	2	66	Male	White	Not Hispanic or Latino	Auto	Diffuse large B-cell lymphoma	Lymphoma	0% (0/4)	0	0% (0/3)	0	0% (0/1)	0	0	Outpatient	N/A	N/A	0	Outpatient	0	Inpatient	N/A	N/A	N/A	N/A	N/A	N/A	0	Outpatient
Auto	2	77	Female	Black/African American	Not Hispanic or Latino	Auto	Multiple Myeloma	Multiple Myeloma	0% (0/4)	0	0% (0/2)	0	0% (0/2)	0	0	Outpatient	N/A	N/A	0	Inpatient	0	Inpatient	N/A	N/A	N/A	N/A	N/A	N/A	0	Outpatient
Auto	2	66	Female	White	Not Hispanic or Latino	Auto	Diffuse large B-cell lymphoma	Lymphoma	0% (0/4)	0	0% (0/4)	0	N/A	N/A	0	Outpatient	N/A	N/A	0	Outpatient	0	Outpatient	N/A	N/A	N/A	N/A	N/A	N/A	0	Outpatient
Auto	2	58	Male	Black/African American	Not Hispanic or Latino	Auto	Multiple Myeloma	Multiple Myeloma	0% (0/4)	0	0% (0/2)	0	0% (0/2)	0	0	Outpatient	N/A	N/A	0	Inpatient	0	Inpatient	N/A	N/A	N/A	N/A	N/A	N/A	0	Outpatient
Auto	2	48	Female	White	Not Hispanic or Latino	Auto	Multiple Myeloma	Multiple Myeloma	0% (0/4)	0	0% (0/4)	0	N/A	N/A	0	Outpatient	N/A	N/A	0	Outpatient	0	Outpatient	N/A	N/A	N/A	N/A	N/A	N/A	0	Outpatient
Auto	2	66	Male	White	Not Hispanic or Latino	Auto	Multiple Myeloma	Multiple Myeloma	0% (0/4)	0	0% (0/3)	0	0% (0/1)	0	0	Outpatient	N/A	N/A	0	Outpatient	0	Inpatient	N/A	N/A	N/A	N/A	N/A	N/A	0	Outpatient
Auto	2	56	Female	White	Not Hispanic or Latino	Auto	Multiple Myeloma	Multiple Myeloma	0% (0/4)	0	0% (0/2)	0	0% (0/1)	0	0	Outpatient	N/A	N/A	0	Inpatient	0	Inpatient	N/A	N/A	N/A	N/A	N/A	N/A	0	Outpatient
Auto	2	60	Female	Black/African American	Not Hispanic or Latino	Auto	Multiple Myeloma	Multiple Myeloma	0% (0/4)	0	0% (0/4)	0	N/A	N/A	0	Outpatient	N/A	N/A	0	Outpatient	0	Outpatient	N/A	N/A	N/A	N/A	N/A	N/A	0	Outpatient
Auto	2	70	Male	White	Not Hispanic or Latino	Auto	Multiple Myeloma	Multiple Myeloma	0% (0/4)	0	0% (0/2)	0	0% (0/2)	0	0	Outpatient	N/A	N/A	0	Inpatient	0	Inpatient	N/A	N/A	N/A	N/A	N/A	N/A	0	Outpatient
Auto	2	75	Female	White	Not Hispanic or Latino	Auto	Multiple Myeloma	Multiple Myeloma	0% (0/3)	0	0% (0/3)	0	N/A	N/A	0	Outpatient	N/A	N/A	0	Outpatient	0	Outpatient	N/A	N/A	N/A	N/A	N/A	N/A	N/A	N/A
Auto	2	63	Male	White	Not Hispanic or Latino	Auto	Diffuse large B-cell lymphoma	Lymphoma	0% (0/3)	0	0% (0/3)	0	N/A	N/A	0	Outpatient	N/A	N/A	0	Outpatient	0	Outpatient	N/A	N/A	N/A	N/A	N/A	N/A	N/A	N/A
Auto	2	59	Male	White	Not Hispanic or Latino	Auto	Multiple Myeloma	Multiple Myeloma	0% (0/3)	0	0% (0/2)	0	0% (0/1)	0	0	Outpatient	N/A	N/A	0	Outpatient	0	Inpatient	N/A	N/A	N/A	N/A	N/A	N/A	N/A	N/A
Auto	2	50	Male	White	Not Hispanic or Latino	Auto	Multiple Myeloma	Multiple Myeloma	0% (0/3)	0	0% (0/3)	0	N/A	N/A	0	Outpatient	N/A	N/A	0	Outpatient	0	Outpatient	N/A	N/A	N/A	N/A	N/A	N/A	N/A	N/A
Auto	2	68	Female	White	Not Hispanic or Latino	Auto	Plasma cell leukemia	Multiple Myeloma	0% (0/3)	0	0% (0/2)	0	0% (0/1)	0	0	Outpatient	N/A	N/A	0	Inpatient	0	Outpatient	N/A	N/A	N/A	N/A	N/A	N/A	N/A	N/A
Auto	2	68	Male	White	Not Hispanic or Latino	Auto	Multiple Myeloma	Multiple Myeloma	0% (0/3)	0	0% (0/3)	0	N/A	N/A	0	Outpatient	N/A	N/A	0	Outpatient	0	Outpatient	N/A	N/A	N/A	N/A	N/A	N/A	N/A	N/A
Auto	2	55	Female	Black/African American	Not Hispanic or Latino	Auto	Multiple Myeloma	Multiple Myeloma	0% (0/3)	0	0% (0/3)	0	N/A	N/A	0	Outpatient	N/A	N/A	0	Outpatient	0	Outpatient	N/A	N/A	N/A	N/A	N/A	N/A	N/A	N/A
Auto	2	53	Female	Black/African American	Not Hispanic or Latino	Auto	Multiple Myeloma	Multiple Myeloma	0% (0/3)	0	0% (0/2)	0	0% (0/1)	0	0	Outpatient	N/A	N/A	0	Outpatient	0	Inpatient	N/A	N/A	N/A	N/A	N/A	N/A	N/A	N/A
Auto	2	47	Male	Black/African American	Not Hispanic or Latino	Auto	Multiple Myeloma	Multiple Myeloma	0% (0/3)	0	0% (0/2)	0	0% (0/1)	0	0	Outpatient	N/A	N/A	0	Inpatient	0	Outpatient	N/A	N/A	N/A	N/A	N/A	N/A	N/A	N/A
Auto	2	56	Male	White	Not Hispanic or Latino	Auto	Multiple Myeloma	Multiple Myeloma	0% (0/1)	0	0% (0/1)	0	N/A	N/A	0	Outpatient	N/A	N/A	N/A	N/A	N/A	N/A	N/A	N/A	N/A	N/A	N/A	N/A	N/A	N/A
Auto	2	57	Female	White	Not Hispanic or Latino	Auto	Multiple Myeloma	Multiple Myeloma	0% (0/1)	0	0% (0/1)	0	N/A	N/A	0	Outpatient	N/A	N/A	N/A	N/A	N/A	N/A	N/A	N/A	N/A	N/A	N/A	N/A	N/A	N/A
Auto	3	64	Female	Black/African American	Not Hispanic or Latino	Auto	Multiple Myeloma	Multiple Myeloma	50% (2/4)	0.5	50% (2/4)	0.5	N/A	N/A	0	Outpatient	N/A	N/A	1	Outpatient	1	Outpatient	N/A	N/A	N/A	N/A	N/A	N/A	0	Outpatient
Auto	3	68	Male	White	Not Hispanic or Latino	Auto	Multiple Myeloma	Multiple Myeloma	75% (3/4)	0.75	75% (3/4)	0.75	N/A	N/A	1	Outpatient	N/A	N/A	1	Outpatient	1	Outpatient	N/A	N/A	N/A	N/A	N/A	N/A	0	Outpatient
Auto	3	68	Male	White	Not Hispanic or Latino	Auto	Multiple Myeloma	Multiple Myeloma	50% (2/4)	0.5	50% (2/4)	0.5	N/A	N/A	0	Outpatient	N/A	N/A	1	Outpatient	1	Outpatient	N/A	N/A	N/A	N/A	N/A	N/A	0	Outpatient
Allo	3	46	Female	White	Not Hispanic or Latino	Myeloablative	Multiple Myeloma	Multiple Myeloma	62.5% (5/8)	0.625	60% (3/5)	0.6	66.7% (2/3)	0.667	0	Outpatient	1	Inpatient	0	Inpatient	1	Inpatient	0	Outpatient	1	Outpatient	1	Outpatient	1	Outpatient
Auto	3	56	Male	White	Not Hispanic or Latino	Auto	Mantle Cell Lymphoma	Lymphoma	25% (1/4)	0.25	25% (1/4)	0.25	N/A	N/A	0	Outpatient	N/A	N/A	0	Outpatient	1	Outpatient	N/A	N/A	N/A	N/A	N/A	N/A	0	Outpatient
Allo	3	59	Male	White	Not Hispanic or Latino	Myeloablative	Diffuse large B-cell lymphoma	Lymphoma	25% (2/8)	0.25	16.7% (1/6)	0.167	50% (1/2)	0.5	0	Outpatient	0	Outpatient	0	Outpatient	0	Inpatient	1	Inpatient	1	Outpatient	0	Outpatient	0	Outpatient
Auto	3	64	Female	Black/African American	Not Hispanic or Latino	Auto	Multiple Myeloma	Multiple Myeloma	50% (2/4)	0.5	50% (2/4)	0.5	N/A	N/A	0	Outpatient	N/A	N/A	1	Outpatient	1	Outpatient	N/A	N/A	N/A	N/A	N/A	N/A	0	Outpatient
Auto	3	64	Female	Black/African American	Not Hispanic or Latino	Auto	Multiple Myeloma	Multiple Myeloma	50% (2/4)	0.5	50% (2/4)	0.5	N/A	N/A	0	Outpatient	N/A	N/A	1	Outpatient	1	Outpatient	N/A	N/A	N/A	N/A	N/A	N/A	0	Outpatient
Auto	3	71	Male	White	Not Hispanic or Latino	Auto	Multiple Myeloma	Multiple Myeloma	50% (2/4)	0.5	0% (0/2)	0	100% (2/2)	1	0	Outpatient	N/A	N/A	1	Inpatient	1	Inpatient	N/A	N/A	N/A	N/A	N/A	N/A	0	Outpatient
Auto	3	53	Female	White	Not Hispanic or Latino	Auto	Multiple Myeloma	Multiple Myeloma	25% (1/4)	0.25	0% (0/3)	0	100% (1/1)	1	0	Outpatient	N/A	N/A	0	Outpatient	1	Inpatient	N/A	N/A	N/A	N/A	N/A	N/A	0	Outpatient
Auto	3	62	Female	White	Not Hispanic or Latino	Auto	Multiple Myeloma	Multiple Myeloma	25% (1/4)	0.25	25% (1/4)	0.25	N/A	N/A	0	Outpatient	N/A	N/A	1	Outpatient	0	Outpatient	N/A	N/A	N/A	N/A	N/A	N/A	0	Outpatient
Auto	3	59	Male	White	Not Hispanic or Latino	Auto	Multiple Myeloma	Multiple Myeloma	50% (2/4)	0.5	33.3% (1/3)	0.333	100% (1/1)	1	1	Outpatient	N/A	N/A	0	Outpatient	1	Inpatient	N/A	N/A	N/A	N/A	N/A	N/A	0	Outpatient
Auto	3	54	Male	Black/African American	Not Hispanic or Latino	Auto	Multiple Myeloma	Multiple Myeloma	75% (3/4)	0.75	75% (3/4)	0.75	N/A	N/A	1	Outpatient	N/A	N/A	1	Outpatient	1	Outpatient	N/A	N/A	N/A	N/A	N/A	N/A	0	Outpatient
Auto	3	50	Male	White	Not Hispanic or Latino	Auto	Multiple Myeloma	Multiple Myeloma	25% (1/4)	0.25	0% (0/3)	0	100% (1/1)	1	0	Outpatient	N/A	N/A	0	Outpatient	1	Inpatient	N/A	N/A	N/A	N/A	N/A	N/A	0	Outpatient
Auto	3	54	Male	White	Not Hispanic or Latino	Auto	Mantle Cell Lymphoma	Lymphoma	25% (1/4)	0.25	25% (1/4)	0.25	N/A	N/A	0	Outpatient	N/A	N/A	1	Outpatient	0	Outpatient	N/A	N/A	N/A	N/A	N/A	N/A	0	Outpatient
Auto	3	68	Female	Black/African American	Not Hispanic or Latino	Auto	Multiple Myeloma	Multiple Myeloma	25% (1/4)	0.25	25% (1/4)	0.25	N/A	N/A	0	Outpatient	N/A	N/A	1	Outpatient	0	Outpatient	N/A	N/A	N/A	N/A	N/A	N/A	0	Outpatient
Auto	3	72	Female	White	Not Hispanic or Latino	Auto	Multiple Myeloma	Multiple Myeloma	50% (2/4)	0.5	50% (2/4)	0.5	N/A	N/A	0	Outpatient	N/A	N/A	1	Outpatient	1	Outpatient	N/A	N/A	N/A	N/A	N/A	N/A	0	Outpatient
Allo	3	34	Male	White	Not Hispanic or Latino	Myeloablative	MDS	MDS/MPN	37.5% (3/8)	0.375	0% (0/4)	0	75% (3/4)	0.75	1	Inpatient	0	Inpatient	1	Inpatient	1	Inpatient	0	Outpatient	0	Outpatient	0	Outpatient	0	Outpatient
Auto	3	54	Female	White	Not Hispanic or Latino	Auto	Diffuse large B-cell lymphoma	Lymphoma	50% (2/4)	0.5	0% (0/2)	0	100% (2/2)	1	0	Outpatient	N/A	N/A	1	Inpatient	1	Inpatient	N/A	N/A	N/A	N/A	N/A	N/A	0	Outpatient
Auto	3	63	Male	White	Not Hispanic or Latino	Auto	Follicular Lymphoma	Lymphoma	25% (1/4)	0.25	25% (1/4)	0.25	N/A	N/A	0	Outpatient	N/A	N/A	0	Outpatient	1	Outpatient	N/A	N/A	N/A	N/A	N/A	N/A	0	Outpatient
Auto	3	60	Male	White	Not Hispanic or Latino	Auto	Follicular Lymphoma	Lymphoma	33.3% (1/3)	0.333	0% (0/2)	0	100% (1/1)	1	0	Outpatient	N/A	N/A	1	Inpatient	0	Outpatient	N/A	N/A	N/A	N/A	N/A	N/A	N/A	N/A
Auto	3	74	Male	White	Not Hispanic or Latino	Auto	Multiple Myeloma	Multiple Myeloma	33.3% (1/3)	0.333	50% (1/2)	0.5	0% (0/1)	0	0	Outpatient	N/A	N/A	0	Inpatient	1	Outpatient	N/A	N/A	N/A	N/A	N/A	N/A	N/A	N/A
Allo	3	19	Male	Black/African American	Not Hispanic or Latino	Myeloablative	Hepatosplenic T-cell Lymphoma	Lymphoma	85.7% (6/7)	0.857	0% (0/1)	0	100% (6/6)	1	1	Inpatient	1	Inpatient	1	Inpatient	1	Inpatient	1	Inpatient	0	Outpatient	1	Inpatient	N/A	N/A
Auto	3	69	Male	White	Not Hispanic or Latino	Auto	Multiple Myeloma	Multiple Myeloma	33.3% (1/3)	0.333	0% (0/2)	0	100% (1/1)	1	0	Outpatient	N/A	N/A	0	Outpatient	1	Inpatient	N/A	N/A	N/A	N/A	N/A	N/A	N/A	N/A
Auto	3	75	Female	Black/African American	Not Hispanic or Latino	Auto	Multiple Myeloma	Multiple Myeloma	66.7% (2/3)	0.667	66.7% (2/3)	0.667	N/A	N/A	0	Outpatient	N/A	N/A	1	Outpatient	1	Outpatient	N/A	N/A	N/A	N/A	N/A	N/A	N/A	N/A
Auto	3	65	Male	White	Not Hispanic or Latino	Auto	Multiple Myeloma	Multiple Myeloma	33.3% (1/3)	0.333	33.3% (1/3)	0.333	N/A	N/A	0	Outpatient	N/A	N/A	1	Outpatient	0	Outpatient	N/A	N/A	N/A	N/A	N/A	N/A	N/A	N/A
Auto	3	79	Male	White	Not Hispanic or Latino	Auto	Multiple Myeloma	Multiple Myeloma	100% (3/3)	1	100% (2/2)	1	100% (1/1)	1	1	Outpatient	N/A	N/A	1	Outpatient	1	Inpatient	N/A	N/A	N/A	N/A	N/A	N/A	N/A	N/A
Allo	3	59	Male	White	Not Hispanic or Latino	Myeloablative	AML	Acute Leukemia	66.7% (4/6)	0.667	33.3% (1/3)	0.333	100% (3/3)	1	1	Outpatient	1	Inpatient	1	Inpatient	1	Inpatient	0	Outpatient	0	Outpatient	N/A	N/A	N/A	N/A
Auto	3	65	Female	White	Not Hispanic or Latino	Auto	Multiple Myeloma	Multiple Myeloma	33.3% (1/3)	0.333	33.3% (1/3)	0.333	N/A	N/A	1	Outpatient	N/A	N/A	0	Outpatient	0	Outpatient	N/A	N/A	N/A	N/A	N/A	N/A	N/A	N/A
Auto	3	59	Male	White	Not Hispanic or Latino	Auto	Multiple Myeloma	Multiple Myeloma	100% (3/3)	1	100% (3/3)	1	N/A	N/A	1	Outpatient	N/A	N/A	1	Outpatient	1	Outpatient	N/A	N/A	N/A	N/A	N/A	N/A	N/A	N/A
Auto	3	58	Male	Other	Hispanic or Latino	Auto	Multiple Myeloma	Multiple Myeloma	100% (3/3)	1	100% (1/1)	1	100% (2/2)	1	1	Outpatient	N/A	N/A	1	Inpatient	1	Inpatient	N/A	N/A	N/A	N/A	N/A	N/A	N/A	N/A
Auto	3	58	Female	White	Not Hispanic or Latino	Auto	Multiple Myeloma	Multiple Myeloma	66.7% (2/3)	0.667	66.7% (2/3)	0.667	N/A	N/A	1	Outpatient	N/A	N/A	1	Outpatient	0	Outpatient	N/A	N/A	N/A	N/A	N/A	N/A	N/A	N/A
Auto	3	64	Male	White	Not Hispanic or Latino	Auto	Diffuse large B-cell lymphoma	Lymphoma	33.3% (1/3)	0.333	0% (0/2)	0	100% (1/1)	1	1	Inpatient	N/A	N/A	0	Outpatient	0	Outpatient	N/A	N/A	N/A	N/A	N/A	N/A	N/A	N/A
Allo	3	26	Female	Black/African American	Hispanic or Latino	Myeloablative	ALL	Acute Leukemia	66.7% (4/6)	0.667	50% (1/2)	0.5	75% (3/4)	0.75	0	Outpatient	1	Inpatient	0	Inpatient	1	Inpatient	1	Inpatient	1	Outpatient	N/A	N/A	N/A	N/A
Auto	3	63	Female	White	Not Hispanic or Latino	Auto	Multiple Myeloma	Multiple Myeloma	100% (3/3)	1	100% (2/2)	1	100% (1/1)	1	1	Outpatient	N/A	N/A	1	Outpatient	1	Inpatient	N/A	N/A	N/A	N/A	N/A	N/A	N/A	N/A
Auto	3	57	Female	Black/African American	Not Hispanic or Latino	Auto	Multiple Myeloma	Multiple Myeloma	100% (3/3)	1	100% (3/3)	1	N/A	N/A	1	Outpatient	N/A	N/A	1	Outpatient	1	Outpatient	N/A	N/A	N/A	N/A	N/A	N/A	N/A	N/A
Allo	3	52	Male	White	Not Hispanic or Latino	Myeloablative	CLL	Other	66.7% (4/6)	0.667	N/A	N/A	66.7% (4/6)	0.667	1	Inpatient	0	Inpatient	0	Inpatient	1	Inpatient	1	Inpatient	1	Inpatient	N/A	N/A	N/A	N/A
Auto	3	62	Female	White	Not Hispanic or Latino	Auto	Multiple Myeloma	Multiple Myeloma	100% (3/3)	1	100% (3/3)	1	N/A	N/A	1	Outpatient	N/A	N/A	1	Outpatient	1	Outpatient	N/A	N/A	N/A	N/A	N/A	N/A	N/A	N/A
Auto	3	67	Male	Black/African American	Not Hispanic or Latino	Auto	Multiple Myeloma	Multiple Myeloma	66.7% (2/3)	0.667	66.7% (2/3)	0.667	N/A	N/A	1	Outpatient	N/A	N/A	1	Outpatient	0	Outpatient	N/A	N/A	N/A	N/A	N/A	N/A	N/A	N/A
Allo	3	50	Female	White	Not Hispanic or Latino	Non-myeloablative	Hodgkins Lymphoma	Lymphoma	50% (3/6)	0.5	60% (3/5)	0.6	0% (0/1)	0	1	Outpatient	0	Outpatient	0	Outpatient	0	Inpatient	1	Outpatient	1	Outpatient	N/A	N/A	N/A	N/A
Auto	3	64	Male	Black/African American	Not Hispanic or Latino	Auto	Diffuse large B-cell lymphoma	Lymphoma	100% (3/3)	1	100% (1/1)	1	100% (2/2)	1	1	Outpatient	N/A	N/A	1	Inpatient	1	Inpatient	N/A	N/A	N/A	N/A	N/A	N/A	N/A	N/A
Allo	3	53	Female	White	Not Hispanic or Latino	Non-myeloablative	ALL	Acute Leukemia	75% (3/4)	0.75	75% (3/4)	0.75	N/A	N/A	1	Outpatient	0	Outpatient	1	Outpatient	1	Outpatient	N/A	N/A	N/A	N/A	N/A	N/A	N/A	N/A
Auto	3	64	Male	White	Not Hispanic or Latino	Auto	Mantle Cell Lymphoma	Lymphoma	100% (3/3)	1	100% (3/3)	1	N/A	N/A	1	Outpatient	N/A	N/A	1	Outpatient	1	Outpatient	N/A	N/A	N/A	N/A	N/A	N/A	N/A	N/A
Auto	3	52	Female	White	Not Hispanic or Latino	Auto	Multiple Myeloma	Multiple Myeloma	50% (1/2)	1	100% (1/1)	1	0% (0/1)	0	1	Outpatient	N/A	N/A	0	Inpatient	N/A	N/A	N/A	N/A	N/A	N/A	N/A	N/A	N/A	N/A
Allo	3	52	Male	Black/African American	Not Hispanic or Latino	Myeloablative	AML	Acute Leukemia	66.7% (2/3)	0.667	100% (1/1)	1	50% (1/2)	0.5	1	Outpatient	1	Inpatient	0	Inpatient	N/A	N/A	N/A	N/A	N/A	N/A	N/A	N/A	N/A	N/A
Auto	3	61	Male	White	Not Hispanic or Latino	Auto	Diffuse large B-cell lymphoma	Lymphoma	100% (2/2)	1	100% (2/2)	1	N/A	N/A	1	Outpatient	N/A	N/A	1	Outpatient	N/A	N/A	N/A	N/A	N/A	N/A	N/A	N/A	N/A	N/A
Auto	3	59	Male	White	Not Hispanic or Latino	Auto	Multiple Myeloma	Multiple Myeloma	100% (2/2)	1	100% (2/2)	1	N/A	N/A	1	Outpatient	N/A	N/A	1	Outpatient	N/A	N/A	N/A	N/A	N/A	N/A	N/A	N/A	N/A	N/A
Auto	3	53	Male	White	Not Hispanic or Latino	Auto	Diffuse large B-cell lymphoma	Lymphoma	100% (1/1)	1	100% (1/1)	1	N/A	N/A	1	Outpatient	N/A	N/A	N/A	N/A	N/A	N/A	N/A	N/A	N/A	N/A	N/A	N/A	N/A	N/A
Allo	3	35	Male	White	Not Hispanic or Latino	Myeloablative	ALL	Acute Leukemia	100% (2/2)	1	N/A	N/A	100% (2/2)	1	1	Inpatient	1	Inpatient	N/A	N/A	N/A	N/A	N/A	N/A	N/A	N/A	N/A	N/A	N/A	N/A
Auto	3	54	Female	White	Not Hispanic or Latino	Auto	Multiple Myeloma	Multiple Myeloma	100% (1/1)	1	N/A	N/A	100% (1/1)	1	1	Inpatient	N/A	N/A	N/A	N/A	N/A	N/A	N/A	N/A	N/A	N/A	N/A	N/A	N/A	N/A
Auto	3	65	Male	White	Not Hispanic or Latino	Auto	Multiple Myeloma	Multiple Myeloma	0% (0/4)	0	0% (0/4)	0	N/A	N/A	0	Outpatient	N/A	N/A	0	Outpatient	0	Outpatient	N/A	N/A	N/A	N/A	N/A	N/A	0	Outpatient
Auto	3	73	Male	Black/African American	Not Hispanic or Latino	Auto	Multiple Myeloma	Multiple Myeloma	0% (0/4)	0	0% (0/2)	0	0% (0/2)	0	0	Outpatient	N/A	N/A	0	Inpatient	0	Inpatient	N/A	N/A	N/A	N/A	N/A	N/A	0	Outpatient
Auto	3	22	Male	Native Hawaiian/ Other Pacific Islander	Not Hispanic or Latino	Auto	Medulloblastoma	Other	0% (0/4)	0	0% (0/4)	0	N/A	N/A	0	Outpatient	N/A	N/A	0	Outpatient	0	Outpatient	N/A	N/A	N/A	N/A	N/A	N/A	0	Outpatient
Auto	3	44	Female	Black/African American	Not Hispanic or Latino	Auto	Multiple Myeloma	Multiple Myeloma	0% (0/4)	0	0% (0/4)	0	N/A	N/A	0	Outpatient	N/A	N/A	0	Outpatient	0	Outpatient	N/A	N/A	N/A	N/A	N/A	N/A	0	Outpatient
Auto	3	48	Male	Black/African American	Not Hispanic or Latino	Auto	Medulloblastoma	Other	0% (0/4)	0	0% (0/4)	0	N/A	N/A	0	Outpatient	N/A	N/A	0	Outpatient	0	Outpatient	N/A	N/A	N/A	N/A	N/A	N/A	0	Outpatient
Auto	3	25	Male	Black/African American	Not Hispanic or Latino	Auto	Hodgkins lymphoma	Lymphoma	0% (0/4)	0	0% (0/4)	0	N/A	N/A	0	Outpatient	N/A	N/A	0	Outpatient	0	Outpatient	N/A	N/A	N/A	N/A	N/A	N/A	0	Outpatient
Auto	3	49	Female	White	Unknown	Auto	Peripheral T-cell Lymphoma	Lymphoma	0% (0/4)	0	0% (0/4)	0	N/A	N/A	0	Outpatient	N/A	N/A	0	Outpatient	0	Outpatient	N/A	N/A	N/A	N/A	N/A	N/A	0	Outpatient
Auto	3	65	Male	White	Not Hispanic or Latino	Auto	Multiple Myeloma	Multiple Myeloma	0% (0/4)	0	0% (0/4)	0	N/A	N/A	0	Outpatient	N/A	N/A	0	Outpatient	0	Outpatient	N/A	N/A	N/A	N/A	N/A	N/A	0	Outpatient
Auto	3	42	Female	Black/African American	Not Hispanic or Latino	Auto	Multiple Myeloma	Multiple Myeloma	0% (0/4)	0	0% (0/4)	0	N/A	N/A	0	Outpatient	N/A	N/A	0	Outpatient	0	Outpatient	N/A	N/A	N/A	N/A	N/A	N/A	0	Outpatient
Auto	3	67	Female	White	Not Hispanic or Latino	Auto	Multiple Myeloma	Multiple Myeloma	0% (0/4)	0	0% (0/4)	0	N/A	N/A	0	Outpatient	N/A	N/A	0	Outpatient	0	Outpatient	N/A	N/A	N/A	N/A	N/A	N/A	0	Outpatient
Allo	3	51	Female	White	Not Hispanic or Latino	Myeloablative	ALL	Acute Leukemia	0% (0/5)	0	0% (0/1)	0	0% (0/4)	0	0	Outpatient	0	Inpatient	0	Inpatient	0	Inpatient	0	Inpatient	N/A	N/A	N/A	N/A	N/A	N/A
Auto	3	70	Female	Other	Hispanic or Latino	Auto	Mantle Cell Lymphoma	Lymphoma	0% (0/4)	0	0% (0/4)	0	N/A	N/A	0	Outpatient	N/A	N/A	0	Outpatient	0	Outpatient	N/A	N/A	N/A	N/A	N/A	N/A	0	Outpatient
Auto	3	60	Male	White	Not Hispanic or Latino	Auto	Multiple Myeloma	Multiple Myeloma	0% (0/4)	0	0% (0/4)	0	N/A	N/A	0	Outpatient	N/A	N/A	0	Outpatient	0	Outpatient	N/A	N/A	N/A	N/A	N/A	N/A	0	Outpatient
Auto	3	63	Female	White	Unknown	Auto	Multiple Myeloma	Multiple Myeloma	0% (0/4)	0	0% (0/4)	0	N/A	N/A	0	Outpatient	N/A	N/A	0	Outpatient	0	Outpatient	N/A	N/A	N/A	N/A	N/A	N/A	0	Outpatient
Auto	3	68	Female	Black/African American	Not Hispanic or Latino	Auto	Multiple Myeloma	Multiple Myeloma	0% (0/4)	0	0% (0/4)	0	N/A	N/A	0	Outpatient	N/A	N/A	0	Outpatient	0	Outpatient	N/A	N/A	N/A	N/A	N/A	N/A	0	Outpatient
Auto	3	63	Female	White	Not Hispanic or Latino	Auto	Multiple Myeloma	Multiple Myeloma	0% (0/4)	0	0% (0/4)	0	N/A	N/A	0	Outpatient	N/A	N/A	0	Outpatient	0	Outpatient	N/A	N/A	N/A	N/A	N/A	N/A	0	Outpatient
Allo	3	55	Female	White	Not Hispanic or Latino	Non-myeloablative	MDS	MDS/MPN	0% (0/8)	0	0% (0/7)	0	0% (0/1)	0	0	Outpatient	0	Inpatient	0	Outpatient	0	Outpatient	0	Outpatient	0	Outpatient	0	Outpatient	0	Outpatient
Allo	3	49	Male	Black/African American	Not Hispanic or Latino	Myeloablative	AML	Acute Leukemia	0% (0/8)	0	0% (0/5)	0	0% (0/3)	0	0	Outpatient	0	Inpatient	0	Inpatient	0	Inpatient	0	Outpatient	0	Outpatient	0	Outpatient	0	Outpatient
Auto	3	67	Female	Black/African American	Not Hispanic or Latino	Auto	Multiple Myeloma	Multiple Myeloma	0% (0/4)	0	0% (0/4)	0	N/A	N/A	0	Outpatient	N/A	N/A	0	Outpatient	0	Outpatient	N/A	N/A	N/A	N/A	N/A	N/A	0	Outpatient
Auto	3	54	Male	White	Not Hispanic or Latino	Auto	Multiple Myeloma	Multiple Myeloma	0% (0/4)	0	0% (0/4)	0	N/A	N/A	0	Outpatient	N/A	N/A	0	Outpatient	0	Outpatient	N/A	N/A	N/A	N/A	N/A	N/A	0	Outpatient
Auto	3	76	Male	White	Not Hispanic or Latino	Auto	Multiple Myeloma	Multiple Myeloma	0% (0/4)	0	0% (0/3)	0	0% (0/1)	0	0	Outpatient	N/A	N/A	0	Outpatient	0	Inpatient	N/A	N/A	N/A	N/A	N/A	N/A	0	Outpatient
Auto	3	50	Male	White	Not Hispanic or Latino	Auto	Multiple Myeloma	Multiple Myeloma	0% (0/4)	0	0% (0/4)	0	N/A	N/A	0	Outpatient	N/A	N/A	0	Outpatient	0	Outpatient	N/A	N/A	N/A	N/A	N/A	N/A	0	Outpatient
Auto	3	37	Female	Black/African American	Not Hispanic or Latino	Auto	Multiple Myeloma	Multiple Myeloma	0% (0/4)	0	0% (0/4)	0	N/A	N/A	0	Outpatient	N/A	N/A	0	Outpatient	0	Outpatient	N/A	N/A	N/A	N/A	N/A	N/A	0	Outpatient
Auto	3	69	Female	White	Not Hispanic or Latino	Auto	Multiple Myeloma	Multiple Myeloma	0% (0/4)	0	0% (0/4)	0	N/A	N/A	0	Outpatient	N/A	N/A	0	Outpatient	0	Outpatient	N/A	N/A	N/A	N/A	N/A	N/A	0	Outpatient
Auto	3	74	Male	White	Not Hispanic or Latino	Auto	Diffuse large B-cell lymphoma	Lymphoma	0% (0/4)	0	0% (0/2)	0	0% (0/2)	0	0	Outpatient	N/A	N/A	0	Inpatient	0	Inpatient	N/A	N/A	N/A	N/A	N/A	N/A	0	Outpatient
Auto	3	61	Female	Black/African American	Not Hispanic or Latino	Auto	Multiple Myeloma	Multiple Myeloma	0% (0/3)	0	0% (0/3)	0	N/A	N/A	0	Outpatient	N/A	N/A	0	Outpatient	0	Outpatient	N/A	N/A	N/A	N/A	N/A	N/A	N/A	N/A
Auto	3	47	Female	Black/African American	Not Hispanic or Latino	Auto	Multiple Myeloma	Multiple Myeloma	0% (0/3)	0	0% (0/3)	0	N/A	N/A	0	Outpatient	N/A	N/A	0	Outpatient	0	Outpatient	N/A	N/A	N/A	N/A	N/A	N/A	N/A	N/A
Auto	3	51	Male	White	Not Hispanic or Latino	Auto	Mantle Cell Lymphoma	Lymphoma	0% (0/3)	0	0% (0/2)	0	0% (0/1)	0	0	Outpatient	N/A	N/A	0	Inpatient	0	Outpatient	N/A	N/A	N/A	N/A	N/A	N/A	N/A	N/A
Allo	3	47	Male	White	Not Hispanic or Latino	Myeloablative	AML	Acute Leukemia	0% (0/7)	0	0% (0/3)	0	0% (0/4)	0	0	Outpatient	0	Inpatient	0	Inpatient	0	Inpatient	0	Inpatient	0	Outpatient	0	Outpatient	N/A	N/A
Auto	3	52	Male	White	Not Hispanic or Latino	Auto	Multiple Myeloma	Multiple Myeloma	0% (0/3)	0	0% (0/3)	0	N/A	N/A	0	Outpatient	N/A	N/A	0	Outpatient	0	Outpatient	N/A	N/A	N/A	N/A	N/A	N/A	N/A	N/A
Auto	3	44	Female	White	Not Hispanic or Latino	Auto	T cell rich B cell lymphoma	Lymphoma	0% (0/3)	0	0% (0/3)	0	N/A	N/A	0	Outpatient	N/A	N/A	0	Outpatient	0	Outpatient	N/A	N/A	N/A	N/A	N/A	N/A	N/A	N/A
Auto	3	48	Female	White	Not Hispanic or Latino	Auto	Diffuse large B-cell lymphoma	Lymphoma	0% (0/3)	0	0% (0/3)	0	N/A	N/A	0	Outpatient	N/A	N/A	0	Outpatient	0	Outpatient	N/A	N/A	N/A	N/A	N/A	N/A	N/A	N/A
Allo	3	61	Female	White	Not Hispanic or Latino	Non-myeloablative	Diffuse large B-cell lymphoma	Lymphoma	0% (0/7)	0	0% (0/7)	0	N/A	N/A	0	Outpatient	0	Outpatient	0	Outpatient	0	Outpatient	0	Outpatient	0	Outpatient	0	Outpatient	N/A	N/A
Auto	3	65	Male	White	Not Hispanic or Latino	Auto	Multiple Myeloma	Multiple Myeloma	0% (0/3)	0	0% (0/3)	0	N/A	N/A	0	Outpatient	N/A	N/A	0	Outpatient	0	Outpatient	N/A	N/A	N/A	N/A	N/A	N/A	N/A	N/A
Auto	3	70	Female	White	Not Hispanic or Latino	Auto	Multiple Myeloma	Multiple Myeloma	0% (0/3)	0	0% (0/2)	0	0% (0/1)	0	0	Outpatient	N/A	N/A	0	Outpatient	0	Inpatient	N/A	N/A	N/A	N/A	N/A	N/A	N/A	N/A
Auto	3	53	Male	White	Not Hispanic or Latino	Auto	Amyloidosis	Other	0% (0/3)	0	0% (0/3)	0	N/A	N/A	0	Outpatient	N/A	N/A	0	Outpatient	0	Outpatient	N/A	N/A	N/A	N/A	N/A	N/A	N/A	N/A
Auto	3	47	Male	White	Not Hispanic or Latino	Auto	Multiple Myeloma	Multiple Myeloma	0% (0/3)	0	0% (0/3)	0	N/A	N/A	0	Outpatient	N/A	N/A	0	Outpatient	0	Outpatient	N/A	N/A	N/A	N/A	N/A	N/A	N/A	N/A
Auto	3	56	Female	Other	Not Hispanic or Latino	Auto	Multiple Myeloma	Multiple Myeloma	0% (0/3)	0	0% (0/2)	0	0% (0/1)	0	0	Outpatient	N/A	N/A	0	Outpatient	0	Inpatient	N/A	N/A	N/A	N/A	N/A	N/A	N/A	N/A
Allo	3	35	Female	White	Not Hispanic or Latino	Reduced Intensity	Multiple Myeloma	Multiple Myeloma	0% (0/6)	0	0% (0/6)	0	N/A	N/A	0	Outpatient	0	Outpatient	0	Outpatient	0	Outpatient	0	Outpatient	0	Outpatient	N/A	N/A	N/A	N/A
Auto	3	65	Male	White	Not Hispanic or Latino	Auto	Diffuse large B-cell lymphoma	Lymphoma	0% (0/3)	0	0% (0/2)	0	0% (0/1)	0	0	Outpatient	N/A	N/A	0	Inpatient	0	Outpatient	N/A	N/A	N/A	N/A	N/A	N/A	N/A	N/A
Allo	3	68	Female	White	Not Hispanic or Latino	Non-myeloablative	MDS	MDS/MPN	0% (0/6)	0	0% (0/6)	0	N/A	N/A	0	Outpatient	0	Outpatient	0	Outpatient	0	Outpatient	0	Outpatient	0	Outpatient	N/A	N/A	N/A	N/A
Auto	3	62	Female	White	Not Hispanic or Latino	Auto	Multiple Myeloma	Multiple Myeloma	0% (0/3)	0	0% (0/3)	0	N/A	N/A	0	Outpatient	N/A	N/A	0	Outpatient	0	Outpatient	N/A	N/A	N/A	N/A	N/A	N/A	N/A	N/A
Allo	3	69	Female	White	Not Hispanic or Latino	Myeloablative	MDS	MDS/MPN	0% (0/5)	0	0% (0/1)	0	0% (0/4)	0	0	Outpatient	0	Inpatient	0	Inpatient	0	Inpatient	0	Inpatient	N/A	N/A	N/A	N/A	N/A	N/A
Auto	3	63	Female	Unknown	Unknown	Auto	Multiple Myeloma	Multiple Myeloma	0% (0/1)	0	0% (0/1)	0	N/A	N/A	0	Outpatient	N/A	N/A	N/A	N/A	N/A	N/A	N/A	N/A	N/A	N/A	N/A	N/A	N/A	N/A
