# Supplementary material for: Financial incentives to increase stool collection rates for microbiome studies in adult bone marrow transplant patients
Source: PLoS One. 2022 May 4;17(5):e0267974. doi: 10.1371/journal.pone.0267974 (PMC9067695; doi:10.1371/journal.pone.0267974)
Supplement: S2 Data — (XLSX) [file pone.0267974.s002.xlsx]

## Sheet: CRP
Nixon ID	Study ID	Time Period	Dilution	Repl 1	Repl 2
1	MT01	Baseline	1000	93334.7	88561.8
2	MT01	CR	1000	73493.4	77052.4
3	MT01	8-week	1000	1346.73	1309.2
4	MT10	Baseline	1000	86981.3	85452.4
5	MT10	residual disease	1000	88873.1	82813
6	MT02	Baseline	1000	61279	63298.3
7	MT02	CR	1000	990.437	1001.89
8	MT02	8-week	1000	2720.94	2664.85
9	MT11	Baseline	1000	5130.39	5130
10	MT03	Baseline	1000	6792.64	6775.71
11	MT03	CR	1000	525.017	527.697
12	MT12	residual disease	1000	8916.34	8831.12
13	MT04	Baseline	1000	68847.4	75266.3
14	MT04	CR	1000	86934.6	79045.2
15	MT13	Baseline	1000	84653.3	84000.6
16	MT05	CR	1000	26765.2	25406.7
17	MT14	Baseline	1000	79236.9	80747.8
18	MT14	CR	1000	2031.2	1975.36
19	MT14	8-week (EOS)	1000	2566.73	2637.29
20	MT06	Baseline	1000	92595.4	83383.4
21	MT06	CR	1000	6372.38	6200.91
22	MT06	8-week	1000	1790.51	1817.06
23	MT15	Baseline	1000	6759.69	6677.49
24	MT15	CR	1000	4257	4086.09
25	MT15	8-week	1000	2964.68	3000.92
26	MT07	CR	1000	4613.17	4597.6
27	MT07	residual disease	1000	76460.1	69781.1
28	MT16	Baseline	1000	84649.2	95171.8
29	MT16	EOS	1000	72118.5	89210.8
30	MT08	Baseline	1000	12114.5	12067.6
31	MT17	Baseline	1000	80345.2	90946.4
32	MT17	CR	1000	70380.1	77792.4
33	MT17	8-week	1000	12818.8	13188.4
34	MT09	Baseline	1000	2509.44	2419.75
35	MT09	CR	1000	77165.4	89504.8
36	MT09	8-week	1000	72847.1	71726.2
37	AML01	PRE	1000	7870.6	7431.09
38	AML02	PRE	1000	62241.5	63490.4
39	AML03	PRE	1000	67684.3	66551.2
40	AML04	PRE	1000	15860.5	15269.4
41	AML05	PRE	1000	5760.64	5772.1
42	AML06	PRE	1000	77123.3	82544.7
43	AML07	PRE	1000	48265.3	48227.5
44	AML08	PRE	1000	4236.77	4305.05
45	AML09	PRE	1000	21553.7	21387.1
46	AML10	PRE	1000	2388.6	2471.21
47	AML11	PRE	1000	863.336	878.259
48	AML12	PRE	1000	6997.36	6857.77
49	AML13	PRE	1000	72514.7	70831.4
50	AML14	PRE	1000	5143.99	5145.82
51	AML15	PRE	1000	4614.07	4561.1
52	AML16	PRE	1000	888.863	897.446
53	AML17	PRE	1000	9663.44	9672.34
54	AML18	PRE	1000	4287.08	4320.45
55	AML19	PRE	1000	7605.15	7316.04
56	AML20	PRE	1000	37565.5	35898.3
57	AML21	PRE	1000	4202.84	4162.68
58	AML22	PRE	1000	70705.3	77102.5
59	AML23	PRE	1000	51027.3	49868.9
60	AML24	PRE	1000	449.094	450.048
61	AML25	PRE	1000	38619.7	38456
62	AML26	PRE	1000	102228	92606.2
63	AML27	PRE	1000	84471.3	89870.3
64	AML28	PRE	1000	4221.73	4147.13
65	AML29	PRE	1000	57984.6	60318.9
66	AML30	PRE	1000	26108.8	26347.6
67	AML31	PRE	1000	21138.9	21161.6
68	AML32	PRE	1000	27743.8	26395.9
69	AML33	PRE	1000	7465.75	7301.44
70	AML34	PRE	1000	57722.8	57879
71	AML35	PRE	1000	5662.85	5634.15
72	AML36	PRE	1000	91343.1	96039.6
73	AML37	PRE	1000	56742.3	56647.2
74	AML38	PRE	1000	16603.2	16103.4
75	NK05	pre	1000	3410.9	3411.27
76	NK05	Day +1	1000	1981.02	1962.36
77	NK05	Day +7	1000	4733.19	4588.87
78	NK05	#2 pre	1000	1628.75	1654.66
79	NK05	#2 Day +1	1000	1354.4	1341.37
80	NK05	#2 Day +7	1000	1594.94	1616.85
81	NK05	3 mo	1000	1731.43	1752.54
82	NK05	6 mo	1000	699.076	678.7
83	NK01	pre	1000	31181.1	31954.9
84	NK01	Day +1	1000	23559.9	23333.7
85	NK01	Day +7	1000	10809.8	10711.1
86	NK01	#2 pre	1000	11417.6	11394.6
87	NK01	#2 Day +1	1000	29796.8	30287.5
88	NK01	#2 Day +7	1000	16181.1	16275.3
89	NK01	3 mo	1000	25745.6	25429.9
90	NK01	6 mo	1000	1454.43	1419.13
91	NK02	pre	1000	83.1975	84.2353
92	NK02	Day +1	1000	85.9429	83.6732
93	NK02	Day +7	1000	110.521	111.424
94	NK02	#2 pre	1000	58.7066	59.3814
95	NK02	#2 Day +1	1000	94.2776	93.954
96	NK02	#2 Day +7	1000	92.9183	93.9972
97	NK02	3 mo	1000	122.815	122.686
98	NK02	6 mo	1000	353.006	349.064
99	NK07	pre	1000	6048.21	6087.74
100	NK07	Day +1	1000	5224.97	5213.57
101	NK07	Day +7	1000	31960.6	31359.6
102	NK07	#2 pre	1000	6924.72	6878.44
103	NK07	#2 Day +1	1000	5646.5	5672.06
104	NK07	#2 Day +7	1000	4259.29	4391.74
105	NK07	3 mo	1000	5396.84	5349.8
106	NK04	pre	1000	3092.92	3077.87
107	NK04	Day +1	1000	3234.25	3257.43
108	NK04	Day +7	1000	2778.04	2681.07
109	NK04	#2 pre	1000	12935.5	13466.6
110	NK04	#2 Day +1	1000	43215.6	38259.2
111	NK06	pre	1000	6545.95	6724.01
112	NK06	Day +1	1000	26124.7	25292
113	NK06	Day +7	1000	83035.1	83145.2
114	NK06	#2 pre	1000	1147.62	1170.78
115	NK06	#2 Day +1	1000	71125.9	71799
116	NK06	#2 Day +7	1000	85569.3	88617.1
117	NK03	pre	1000	2369.31	2299.97
118	NK03	Day +1	1000	1614.85	1679.92
119	NK03	Day +7	1000	1924.05	1886.66

## Sheet: Eotaxin
Nixon ID	Study ID	Time Period	Sample I.D.	Dilution	Repl 1	Repl 2
1	MT01	Baseline	U001	4	22.0904	22.6573
2	MT01	CR	U002	4	52.8496	51.6708
3	MT01	8-week	U003	4	34.7294	35.335
4	MT10	Baseline	U004	4	32.1126	31.7767
5	MT10	residual disease	U005	4	46.5284	45.8409
6	MT02	Baseline	U006	4	10.1914	10.2472
7	MT02	CR	U007	4	63.4582	64.1077
8	MT02	8-week	U008	4	22.9686	22.7638
9	MT11	Baseline	U009	4	17.8314	18.1715
10	MT03	Baseline	U010	4	79.3478	76.5434
11	MT03	CR	U011	4	53.4924	56.0275
12	MT12	residual disease	U012	4	20.5694	20.0558
13	MT04	Baseline	U013	4	46.1068	48.2344
14	MT04	CR	U014	4	56.8196	55.0261
15	MT13	Baseline	U015	4	28.8421	29.8912
16	MT05	CR	U016	4	53.9959	54.4672
17	MT14	Baseline	U017	4	18.2308	17.703
18	MT14	CR	U018	4	35.9845	34.7108
19	MT14	8-week (EOS)	U019	4	28.3791	27.1704
20	MT06	Baseline	U020	4	18.1377	17.9508
21	MT06	CR	U021	4	41.6456	40.3965
22	MT06	8-week	U022	4	45.3889	43.5198
23	MT15	Baseline	U023	4	64.6482	67.775
24	MT15	CR	U024	4	58.2525	61.8296
25	MT15	8-week	U025	4	110	110.261
26	MT07	CR	U026	4	45.1375	44.583
27	MT07	residual disease	U027	4	34.6177	35.9296
28	MT16	Baseline	U028	4	21.1479	20.7525
29	MT16	EOS	U029	4	28.2148	28.2628
30	MT08	Baseline	U030	4	26.0422	24.4368
31	MT17	Baseline	U031	4	35.7707	38.1973
32	MT17	CR	U032	4	72.3712	68.7229
33	MT17	8-week	U033	4	43.1682	43.386
34	MT09	Baseline	U034	4	36.6889	37.8289
35	MT09	CR	U035	4	26.2768	27.0935
36	MT09	8-week	U036	4	51.342	53.7646
37	AML01	PRE	U037	4	26.0849	27.3237
38	AML02	PRE	U038	4	105.618	110.014
39	AML03	PRE	U039	4	41.6285	44.6876
40	AML04	PRE	U040	4	20.0719	20.6093
41	AML05	PRE	U041	4	55.5336	55.8163
42	AML06	PRE	U042	4	75.5152	69.1612
43	AML07	PRE	U043	4	28.0165	28.0589
44	AML08	PRE	U044	4	29.7521	28.8095
45	AML09	PRE	U045	4	29.9083	30.2511
46	AML10	PRE	U046	4	23.2994	23.6809
47	AML11	PRE	U047	4	14.9625	14.016
48	AML12	PRE	U048	4	65.3663	64.4068
49	AML13	PRE	U049	4	40.0509	36.8625
50	AML14	PRE	U050	4	27.2807	27.077
51	AML15	PRE	U051	4	42.7064	46.5077
52	AML16	PRE	U052	4	29.6322	28.3874
53	AML17	PRE	U053	4	67.1268	69.9203
54	AML18	PRE	U054	4	29.9603	28.4191
55	AML19	PRE	U055	4	81.1583	84.3292
56	AML20	PRE	U056	4	60.7648	64.1407
57	AML21	PRE	U057	4	43.7217	42.0439
58	AML22	PRE	U058	4	51.6366	50.7087
59	AML23	PRE	U059	4	42.9342	42.1748
60	AML24	PRE	U060	4	30.1266	30.5719
61	AML25	PRE	U061	4	97.2944	100.091
62	AML26	PRE	U062	4	20.3125	20.2067
63	AML27	PRE	U063	4	71.9691	79.405
64	AML28	PRE	U064	4	51.0215	54.8766
65	AML29	PRE	U065	4	38.9732	39.0211
66	AML30	PRE	U066	4	41.1195	38.8487
67	AML31	PRE	U067	4	59.7076	61.0813
68	AML32	PRE	U068	4	34.1356	34.4447
69	AML33	PRE	U069	4	23.5352	24.0438
70	AML34	PRE	U070	4	49.9395	49.3668
71	AML35	PRE	U071	4	52.0002	53.5897
72	AML36	PRE	U072	4	39.1264	37.0864
73	AML37	PRE	U073	4	27.9846	29.6687
74	AML38	PRE	U074	4	444.76	445.556
75	NK05	pre	U075	4	54.6263	59.0568
76	NK05	Day +1	U076	4	60.4701	56.6374
77	NK05	Day +7	U077	4	41.9945	45.5107
78	NK05	#2 pre	U078	4	38.0087	35.6383
79	NK05	#2 Day +1	U079	4	45.5961	47.1168
80	NK05	#2 Day +7	U080	4	35.2123	37.565
81	NK05	3 mo	U081	4	53.6518	51.3915
82	NK05	6 mo	U082	4	85.1985	84.9133
83	NK01	pre	U083	4	77.8727	74.5485
84	NK01	Day +1	U084	4	59.3396	56.652
85	NK01	Day +7	U085	4	62.7197	69.7341
86	NK01	#2 pre	U086	4	43.2123	41.5355
87	NK01	#2 Day +1	U087	4	29.6454	31.0015
88	NK01	#2 Day +7	U088	4	32.6402	30.8639
89	NK01	3 mo	U089	4	57.518	58.9032
90	NK01	6 mo	U090	4	63.7461	64.812
91	NK02	pre	U091	4	40.1851	40.0332
92	NK02	Day +1	U092	4	39.5481	39.3329
93	NK02	Day +7	U093	4	36.5076	35.3071
94	NK02	#2 pre	U094	4	44.637	44.8735
95	NK02	#2 Day +1	U095	4	75.8004	77.3535
96	NK02	#2 Day +7	U096	4	50.6119	50.5506
97	NK02	3 mo	U097	4	47.7938	48.0603
98	NK02	6 mo	U098	4	43.9243	46.8586
99	NK07	pre	U099	4	38.1752	40.303
100	NK07	Day +1	U100	4	41.6961	40.1513
101	NK07	Day +7	U101	4	32.6219	33.6618
102	NK07	#2 pre	U102	4	35.7268	34.4915
103	NK07	#2 Day +1	U103	4	35.9153	37.2757
104	NK07	#2 Day +7	U104	4	27.1438	26.0252
105	NK07	3 mo	U105	4	40.5776	42.9994
106	NK04	pre	U106	4	49.4358	48.1543
107	NK04	Day +1	U107	4	47.1168	48.7838
108	NK04	Day +7	U108	4	50.0227	51.015
109	NK04	#2 pre	U109	4	59.3109	63.1077
110	NK04	#2 Day +1	U110	4	65.5033	64.0063
111	NK06	pre	U111	4	49.9129	51.8207
112	NK06	Day +1	U112	4	47.8294	49.0107
113	NK06	Day +7	U113	4	39.6847	39.456
114	NK06	#2 pre	U114	4	36.1979	38.0118
115	NK06	#2 Day +1	U115	4	47.8429	49.9794
116	NK06	#2 Day +7	U116	4	78.0946	84.4081
117	NK03	pre	U117	4	51.3457	53.6169
118	NK03	Day +1	U118	4	56.4664	59.6792
119	NK03	Day +7	U119	4	39.6555	42.2425

## Sheet: Eotaxin-3
Nixon ID	Study ID	Time Period	Dilution	Repl 1	Repl 2
1	MT01	Baseline	4	3.42514	3.10397
2	MT01	CR	4	7.91126	7.62091
3	MT01	8-week	4	3.23611	3.19834
4	MT10	Baseline	4	2.29594	2.91546
5	MT10	residual disease	4	5.19551	5.92418
6	MT02	Baseline	4	3.34949	2.7085
7	MT02	CR	4	7.11838	7.73701
8	MT02	8-week	4	5.9434	5.9434
9	MT11	Baseline	4	2.1464	1.45893
10	MT03	Baseline	4	4.01294	3.33059
11	MT03	CR	4	3.48191	4.06996
12	MT12	residual disease	4	11.6513	11.6318
13	MT04	Baseline	4	2.0904	3.255
14	MT04	CR	4	3.89898	5.17637
15	MT13	Baseline	4	18.1169	18.5533
16	MT05	CR	4	4.08897	4.22212
17	MT14	Baseline	4	3.17946	3.0851
18	MT14	CR	4	2.23983	2.46448
19	MT14	8-week (EOS)	4	4.01294	2.95314
20	MT06	Baseline	4	2.44574	2.7461
21	MT06	CR	4	4.20309	4.6604
22	MT06	8-week	4	4.79402	4.83222
23	MT15	Baseline	4	13.4958	13.9482
24	MT15	CR	4	28.3194	25.4915
25	MT15	8-week	4	18.1962	19.0098
26	MT07	CR	4	1.97853	2.23983
27	MT07	residual disease	4	3.00967	2.76491
28	MT16	Baseline	4	4.96598	5.04246
29	MT16	EOS	4	5.34869	4.92775
30	MT08	Baseline	4	2.76491	3.14171
31	MT17	Baseline	4	8.8035	8.47345
32	MT17	CR	4	6.73249	7.00255
33	MT17	8-week	4	4.33633	4.16504
34	MT09	Baseline	4	2.84016	2.57703
35	MT09	CR	4	2.27723	2.16508
36	MT09	8-week	4	3.48191	3.50084
37	AML01	PRE	4	5.50199	5.78976
38	AML02	PRE	4	6.79033	7.44685
39	AML03	PRE	4	2.82134	3.38731
40	AML04	PRE	4	6.1356	5.75136
41	AML05	PRE	4	12.1032	10.9622
42	AML06	PRE	4	3.23033	3.48872
43	AML07	PRE	4	4.66531	4.52395
44	AML08	PRE	4	118.336	123.683
45	AML09	PRE	4	2.24566	1.75473
46	AML10	PRE	4	10.4159	8.6129
47	AML11	PRE	4	2.08189	2.45637
48	AML12	PRE	4	3.51221	3.39473
49	AML13	PRE	4	5.11319	4.75956
50	AML14	PRE	4	3.30078	4.28845
51	AML15	PRE	4	3.18337	4.17075
52	AML16	PRE	4	2.78448	2.99559
53	AML17	PRE	4	12.0556	12.912
54	AML18	PRE	4	2.73758	2.90174
55	AML19	PRE	4	5.53784	7.00278
56	AML20	PRE	4	9.32421	10.0835
57	AML21	PRE	4	3.04252	3.11294
58	AML22	PRE	4	4.24137	2.73758
59	AML23	PRE	4	2.12867	1.40482
60	AML24	PRE	4	1.91825	3.13641
61	AML25	PRE	4	12.2934	11.9605
62	AML26	PRE	4	2.66725	2.12867
63	AML27	PRE	4	6.05728	7.0974
64	AML28	PRE	4	4.21783	4.40619
65	AML29	PRE	4	3.13641	4.21783
66	AML30	PRE	4	5.30188	6.31716
67	AML31	PRE	4	4.19429	4.736
68	AML32	PRE	4	5.11319	5.89195
69	AML33	PRE	4	3.74728	3.48872
70	AML34	PRE	4	2.12867	2.24566
71	AML35	PRE	4	2.38611	3.67675
72	AML36	PRE	4	4.12368	4.59462
73	AML37	PRE	4	0.615098	6.19902
74	AML38	PRE	4	11.2236	8.9922
75	NK05	pre	4	3.5669	2.67759
76	NK05	Day +1	4	2.39723	2.98159
77	NK05	Day +7	4	2.7711	3.1688
78	NK05	#2 pre	4	2.98159	3.1922
79	NK05	#2 Day +1	4	4.55194	3.49662
80	NK05	#2 Day +7	4	2.98159	2.86464
81	NK05	3 mo	4	4.99816	6.10333
82	NK05	6 mo	4	5.23315	5.16264
83	NK01	pre	4	3.26243	3.1688
84	NK01	Day +1	4	2.25714	2.63085
85	NK01	Day +7	4	3.28585	3.1922
86	NK01	#2 pre	4	0.814885	2.07047
87	NK01	#2 Day +1	4	2.9582	3.37951
88	NK01	#2 Day +7	4	1.30205	2.11713
89	NK01	3 mo	4	3.44977	3.91847
90	NK01	6 mo	4	3.61376	3.63719
91	NK02	pre	4	1.97718	1.88394
92	NK02	Day +1	4	1.79072	1.30205
93	NK02	Day +7	4	1.5346	1.5346
94	NK02	#2 pre	4	0.930706	0.861199
95	NK02	#2 Day +1	4	1.97718	2.32718
96	NK02	#2 Day +7	4	1.88394	0.491361
97	NK02	3 mo	4	2.28048	2.79448
98	NK02	6 mo	4	1.69755	2.51402
99	NK07	pre	4	2.93481	4.22338
100	NK07	Day +1	4	4.22338	5.53876
101	NK07	Day +7	4	4.10608	5.28015
102	NK07	#2 pre	4	5.49173	5.82099
103	NK07	#2 Day +1	4	6.80966	6.62124
104	NK07	#2 Day +7	4	4.43457	5.37418
105	NK07	3 mo	4	6.71544	6.29162
106	NK04	pre	4	2.46729	3.49662
107	NK04	Day +1	4	2.93481	3.37951
108	NK04	Day +7	4	2.37387	2.0938
109	NK04	#2 pre	4	5.91509	6.43287
110	NK04	#2 Day +1	4	6.36224	6.29162
111	NK06	pre	4	4.33554	3.7708
112	NK06	Day +1	4	3.44172	2.99559
113	NK06	Day +7	4	4.12368	4.28845
114	NK06	#2 pre	4	3.60623	3.46522
115	NK06	#2 Day +1	4	4.05308	5.82111
116	NK06	#2 Day +7	4	8.16269	6.22264
117	NK03	pre	4	6.5506	6.71544
118	NK03	Day +1	4	4.50499	4.76326
119	NK03	Day +7	4	6.26808	7.42231

## Sheet: bFGF
Nixon ID	Study ID	Time Period	Dilution	Repl 1	Repl 2
1	MT01	Baseline	2	10.9805	10.4279
2	MT01	CR	2	25.8883	24.5687
3	MT01	8-week	2	8.04283	7.93041
4	MT10	Baseline	2	0.369985	0.380578
5	MT10	residual disease	2	3.23138	3.11259
6	MT02	Baseline	2	21.035	18.5484
7	MT02	CR	2	50.9556	51.6123
8	MT02	8-week	2	5.80863	5.16714
9	MT11	Baseline	2	3.47912	3.30882
10	MT03	Baseline	2	65.0592	70.5794
11	MT03	CR	2	20.9869	22.7861
12	MT12	residual disease	2	0.591804	0.79687
13	MT04	Baseline	2	9.79337	10.2725
14	MT04	CR	2	1.28879	1.50781
15	MT13	Baseline	2	0.215917	0.293073
16	MT05	CR	2	8.52807	8.3289
17	MT14	Baseline	2	0.851966	0.830982
18	MT14	CR	2	5.48286	5.69066
19	MT14	8-week (EOS)	2	8.07348	8.8114
20	MT06	Baseline	2	0.375282	0.348789
21	MT06	CR	2	1.04056	1.16345
22	MT06	8-week	2	28.3845	29.1455
23	MT15	Baseline	2	21.8614	21.9676
24	MT15	CR	2	57.2595	57.1668
25	MT15	8-week	2	26.7736	26.1759
26	MT07	CR	2	2.09273	2.58513
27	MT07	residual disease	2	0.694427	0.728593
28	MT16	Baseline	2	3.84519	3.7885
29	MT16	EOS	2	0.570728	0.554915
30	MT08	Baseline	2	0.354089	0.290416
31	MT17	Baseline	2	2.48674	2.3339
32	MT17	CR	2	1.90839	2.00188
33	MT17	8-week	2	1.59374	1.59634
34	MT09	Baseline	2	11.1841	11.3139
35	MT09	CR	2	1.03533	0.990835
36	MT09	8-week	2	150.623	154.957
37	AML01	PRE	2	23.0336	23.7987
38	AML02	PRE	2	0.327577	0.290416
39	AML03	PRE	2	52.5948	47.4903
40	AML04	PRE	2	7.87931	8.97472
41	AML05	PRE	2	4.97355	5.238
42	AML06	PRE	2	18.9782	17.5182
43	AML07	PRE	2	4.32129	4.21951
44	AML08	PRE	2	4.85954	4.50551
45	AML09	PRE	2	2.39045	2.30353
46	AML10	PRE	2	105.605	108.155
47	AML11	PRE	2	2.00913	1.88855
48	AML12	PRE	2	59.2484	55.7136
49	AML13	PRE	2	3.73019	3.41307
50	AML14	PRE	2	12.5965	12.9918
51	AML15	PRE	2	69.7494	69.6902
52	AML16	PRE	2	19.4602	19.1054
53	AML17	PRE	2	43.4656	45.1059
54	AML18	PRE	2	27.0478	27.8054
55	AML19	PRE	2	13.4116	13.4653
56	AML20	PRE	2	79.4633	72.5268
57	AML21	PRE	2	63.026	61.9096
58	AML22	PRE	2	9.55646	10.0607
59	AML23	PRE	2	131.395	124.968
60	AML24	PRE	2	2.13217	2.14423
61	AML25	PRE	2	24.913	27.3543
62	AML26	PRE	2	22.5296	22.2235
63	AML27	PRE	2	16.34	17.4449
64	AML28	PRE	2	57.7382	56.7554
65	AML29	PRE	2	3.17596	3.2945
66	AML30	PRE	2	5.95898	6.18972
67	AML31	PRE	2	3.20982	3.62366
68	AML32	PRE	2	35.8965	36.7463
69	AML33	PRE	2	18.0586	16.4378
70	AML34	PRE	2	44.5058	44.8599
71	AML35	PRE	2	36.3828	34.4035
72	AML36	PRE	2	0.882774	0.832388
73	AML37	PRE	2	1.34176	1.47173
74	AML38	PRE	2	3.69629	4.20497
75	NK05	pre	2	4.77914	4.3076
76	NK05	Day +1	2	1.31245	1.17204
77	NK05	Day +7	2	1.18373	1.25625
78	NK05	#2 pre	2	17.0997	14.5666
79	NK05	#2 Day +1	2	1.1697	1.06459
80	NK05	#2 Day +7	2	1.37338	1.47424
81	NK05	3 mo	2	1.26796	1.29606
82	NK05	6 mo	2	14.4933	14.4322
83	NK01	pre	2	1.05992	1.00627
84	NK01	Day +1	2	1.42028	1.30308
85	NK01	Day +7	2	2.16204	2.20221
86	NK01	#2 pre	2	1.17204	1.04125
87	NK01	#2 Day +1	2	15.6401	16.0954
88	NK01	#2 Day +7	2	4.45112	4.50616
89	NK01	3 mo	2	3.76299	4.05902
90	NK01	6 mo	2	8.29071	7.64766
91	NK02	pre	2	0.618389	0.560635
92	NK02	Day +1	2	13.053	13.4213
93	NK02	Day +7	2	6.30193	6.24656
94	NK02	#2 pre	2	0.358243	0.362824
95	NK02	#2 Day +1	2	4.57318	4.77675
96	NK02	#2 Day +7	2	2.8015	3.0105
97	NK02	3 mo	2	11.5036	12.7555
98	NK02	6 mo	2	1.24455	1.23285
99	NK07	pre	2	2.5904	2.72557
100	NK07	Day +1	2	3.23403	3.51978
101	NK07	Day +7	2	6.76927	6.88741
102	NK07	#2 pre	2	33.5537	32.2685
103	NK07	#2 Day +1	2	33.1616	30.2881
104	NK07	#2 Day +7	2	15.6157	16.7517
105	NK07	3 mo	2	38.9874	40.1104
106	NK04	pre	2	3.7272	3.73913
107	NK04	Day +1	2	1.63164	1.57053
108	NK04	Day +7	2	5.92176	6.2923
109	NK04	#2 pre	2	56.0038	51.119
110	NK04	#2 Day +1	2	25.8061	27.5607
111	NK06	pre	2	1.04124	0.870775
112	NK06	Day +1	2	2.06944	1.95365
113	NK06	Day +7	2	2.59092	2.81083
114	NK06	#2 pre	2	2.47739	2.23111
115	NK06	#2 Day +1	2	0.427729	0.368033
116	NK06	#2 Day +7	2	0.782022	0.801207
117	NK03	pre	2	0.436252	0.410985
118	NK03	Day +1	2	0.683184	0.583725
119	NK03	Day +7	2	0.629951	0.535255

## Sheet: Flt-1
Nixon ID	Study ID	Time Period	Dilution	Repl 1	Repl 2
1	MT01	Baseline	2	62.3695	60.3444
2	MT01	CR	2	305.845	304.892
3	MT01	8-week	2	66.4364	64.4126
4	MT10	Baseline	2	345.561	349.881
5	MT10	residual disease	2	84.7156	87.1038
6	MT02	Baseline	2	51.3424	50.1509
7	MT02	CR	2	504.597	478.393
8	MT02	8-week	2	47.1892	47.7481
9	MT11	Baseline	2	149.746	144.94
10	MT03	Baseline	2	62.1838	62.6668
11	MT03	CR	2	328.81	328.663
12	MT12	residual disease	2	71.1312	72.0587
13	MT04	Baseline	2	106.058	103.36
14	MT04	CR	2	95.4112	97.7412
15	MT13	Baseline	2	116.398	114.885
16	MT05	CR	2	416.485	413.705
17	MT14	Baseline	2	71.1869	68.5894
18	MT14	CR	2	789.405	749.169
19	MT14	8-week (EOS)	2	484.538	491.98
20	MT06	Baseline	2	50.6536	52.3848
21	MT06	CR	2	50.7095	51.8078
22	MT06	8-week	2	58.337	59.6196
23	MT15	Baseline	2	40.7368	40.2328
24	MT15	CR	2	48.1952	46.1083
25	MT15	8-week	2	51.9753	55.6222
26	MT07	CR	2	907.599	911.647
27	MT07	residual disease	2	49.9647	50.3743
28	MT16	Baseline	2	99.4975	99.6269
29	MT16	EOS	2	60.7718	60.7903
30	MT08	Baseline	2	42.5468	43.6286
31	MT17	Baseline	2	45.1949	44.4678
32	MT17	CR	2	77.6763	81.0671
33	MT17	8-week	2	293.901	300.386
34	MT09	Baseline	2	1791.43	1859.63
35	MT09	CR	2	432.582	436.423
36	MT09	8-week	2	772.936	741.138
37	AML01	PRE	2	589.344	591.648
38	AML02	PRE	2	38.8512	38.1041
39	AML03	PRE	2	38.9072	40.6248
40	AML04	PRE	2	578.629	550.783
41	AML05	PRE	2	50.6179	50.4763
42	AML06	PRE	2	40.844	39.6089
43	AML07	PRE	2	435.873	429.581
44	AML08	PRE	2	70.2552	71.4108
45	AML09	PRE	2	11.6481	11.6829
46	AML10	PRE	2	42.3622	43.0155
47	AML11	PRE	2	31.9276	31.5758
48	AML12	PRE	2	585.603	598.231
49	AML13	PRE	2	123.275	121.753
50	AML14	PRE	2	49.5738	49.8216
51	AML15	PRE	2	101	101.072
52	AML16	PRE	2	99.9106	98.1781
53	AML17	PRE	2	45.2945	45.1885
54	AML18	PRE	2	1139.29	1132.14
55	AML19	PRE	2	658.837	640.575
56	AML20	PRE	2	57.2249	57.2249
57	AML21	PRE	2	47.7342	49.0784
58	AML22	PRE	2	687.211	708.146
59	AML23	PRE	2	2670.32	2707.66
60	AML24	PRE	2	822.308	810.938
61	AML25	PRE	2	40.1205	44.199
62	AML26	PRE	2	663.062	624.868
63	AML27	PRE	2	72.8512	70.3085
64	AML28	PRE	2	39.115	39.0444
65	AML29	PRE	2	67.856	69.3309
66	AML30	PRE	2	184.528	180.149
67	AML31	PRE	2	66.3815	66.9677
68	AML32	PRE	2	104.985	106.594
69	AML33	PRE	2	74.5232	73.1891
70	AML34	PRE	2	488.193	492.776
71	AML35	PRE	2	102.483	99.2676
72	AML36	PRE	2	364.159	388.11
73	AML37	PRE	2	36.0299	31.5231
74	AML38	PRE	2	156.445	159.25
75	NK05	pre	2	19.1857	19.2042
76	NK05	Day +1	2	21.5836	22.1189
77	NK05	Day +7	2	14.2134	14.5077
78	NK05	#2 pre	2	16.7533	16.2193
79	NK05	#2 Day +1	2	13.9743	14.6733
80	NK05	#2 Day +7	2	14.7284	14.7836
81	NK05	3 mo	2	18.0429	18.3009
82	NK05	6 mo	2	44.9479	43.1107
83	NK01	pre	2	77.3582	76.7803
84	NK01	Day +1	2	61.8426	63.1081
85	NK01	Day +7	2	810.266	817.739
86	NK01	#2 pre	2	77.5446	76.1279
87	NK01	#2 Day +1	2	64.8578	64.5414
88	NK01	#2 Day +7	2	62.5312	62.5126
89	NK01	3 mo	2	61.9915	66.5893
90	NK01	6 mo	2	55.2953	53.6594
91	NK02	pre	2	35.8423	34.2122
92	NK02	Day +1	2	42.8509	43.8529
93	NK02	Day +7	2	28.8631	29.3256
94	NK02	#2 pre	2	33.2677	33.064
95	NK02	#2 Day +1	2	45.4676	42.1645
96	NK02	#2 Day +7	2	35.8053	35.8053
97	NK02	3 mo	2	44.985	45.1335
98	NK02	6 mo	2	41.8676	40.8104
99	NK07	pre	2	42.3129	40.2169
100	NK07	Day +1	2	47.6956	47.9556
101	NK07	Day +7	2	53.7152	52.7673
102	NK07	#2 pre	2	52.8602	49.2928
103	NK07	#2 Day +1	2	49.0142	49.9058
104	NK07	#2 Day +7	2	37.6584	37.3618
105	NK07	3 mo	2	42.4984	42.6654
106	NK04	pre	2	440.155	437.977
107	NK04	Day +1	2	51.3921	51.3364
108	NK04	Day +7	2	37.714	39.0487
109	NK04	#2 pre	2	65.77	65.2674
110	NK04	#2 Day +1	2	72.4565	69.9788
111	NK06	pre	2	85.3145	78.5632
112	NK06	Day +1	2	79.1151	85.4215
113	NK06	Day +7	2	79.7561	78.1893
114	NK06	#2 pre	2	69.0466	69.8642
115	NK06	#2 Day +1	2	64.428	65.6888
116	NK06	#2 Day +7	2	84.6551	84.1204
117	NK03	pre	2	57.9544	59.6471
118	NK03	Day +1	2	60.7448	60.3169
119	NK03	Day +7	2	58.2148	56.5968

## Sheet: GM-CSF
Nixon ID	Study ID	Time Period	Dilution	Repl 1	Repl 2
1	MT01	Baseline	2	0.0228219	0.0256777
2	MT01	CR	2	0.0852946	0.0386122
3	MT01	8-week	2	0.0185541	0.0487461
4	MT10	Baseline	2	0.0823544	0.0838242
5	MT10	residual disease	2	2.50751	2.52185
6	MT02	Baseline	2	0.0897092	0.0808853
7	MT02	CR	2	0.0926552	0.0429485
8	MT02	8-week	2	0.0897092	0.0691555
9	MT11	Baseline	2	0.0415019	.
10	MT03	Baseline	2	0.0429485	0.0662301
11	MT03	CR	2	0.0823544	0.102983
12	MT12	residual disease	2	.	0.0487461
13	MT04	Baseline	2	0.545119	0.6313
14	MT04	CR	2	0.160918	0.148987
15	MT13	Baseline	2	0.0242488	0.0808853
16	MT05	CR	2	0.110375	0.108896
17	MT14	Baseline	2	0.140053	0.111855
18	MT14	CR	2	0.021397	0.0735491
19	MT14	8-week (EOS)	2	0.0911819	0.00182319
20	MT06	Baseline	2	0.555875	0.560487
21	MT06	CR	2	0.0472951	0.0157215
22	MT06	8-week	2	0.0897092	0.0415019
23	MT15	Baseline	2	0.0157215	0.05893
24	MT15	CR	2	0.0691555	0.0867656
25	MT15	8-week	2	0.0985537	0.165398
26	MT07	CR	2	0.0386122	0.0706193
27	MT07	residual disease	2	0.279683	0.341837
28	MT16	Baseline	2	0.0458452	0.0271085
29	MT16	EOS	2	0.269102	0.322099
30	MT08	Baseline	2	0.0199744	0.0560158
31	MT17	Baseline	2	0.0357276	0.0443963
32	MT17	CR	2	0.0314111	0.00182319
33	MT17	8-week	2	0.0342874	0.0794167
34	MT09	Baseline	2	0.0501981	0.0299753
35	MT09	CR	2	.	.
36	MT09	8-week	2	.	0.00592171
37	AML01	PRE	2	0.0199744	0.0676924
38	AML02	PRE	2	0.131132	0.0882371
39	AML03	PRE	2	0.00730677	0.0882371
40	AML04	PRE	2	0.0838242	0.0897092
41	AML05	PRE	2	0.123498	0.101572
42	AML06	PRE	2	0.00803514	0.009509
43	AML07	PRE	2	0.153401	0.101572
44	AML08	PRE	2	.	.
45	AML09	PRE	2	0.112522	0.0658091
46	AML10	PRE	2	0.0704519	0.0922081
47	AML11	PRE	2	0.107826	0.13607
48	AML12	PRE	2	0.0704519	0.0673558
49	AML13	PRE	2	0.279027	0.319104
50	AML14	PRE	2	0.132924	0.208838
51	AML15	PRE	2	0.0366138	0.0124725
52	AML16	PRE	2	.	.
53	AML17	PRE	2	0.0890918	0.0169485
54	AML18	PRE	2	0.0658091	0.104698
55	AML19	PRE	2	0.13607	0.12978
56	AML20	PRE	2	0.109391	0.0642632
57	AML21	PRE	2	0.0109883	0.030527
58	AML22	PRE	2	0.0488568	0.0457884
59	AML23	PRE	2	.	0.0922081
60	AML24	PRE	2	.	.
61	AML25	PRE	2	0.0457884	0.0859781
62	AML26	PRE	2	0.0596309	0.0184472
63	AML27	PRE	2	0.12978	0.0751019
64	AML28	PRE	2	0.128209	0.103134
65	AML29	PRE	2	0.0922081	0.0259806
66	AML30	PRE	2	.	.
67	AML31	PRE	2	0.192958	0.164455
68	AML32	PRE	2	0.0274941	0.0214532
69	AML33	PRE	2	0.0782058	0.14867
70	AML34	PRE	2	0.0720011	0.0642632
71	AML35	PRE	2	0.226339	0.172362
72	AML36	PRE	2	1.30748	1.24275
73	AML37	PRE	2	0.131352	0.0503928
74	AML38	PRE	2	0.167617	0.110956
75	NK05	pre	2	0.0696148	0.0558832
76	NK05	Day +1	2	0.0422481	0.100391
77	NK05	Day +7	2	0.0422481	0.101938
78	NK05	#2 pre	2	0.0589271	0.0619755
79	NK05	#2 Day +1	2	0.0619755	0.0422481
80	NK05	#2 Day +7	2	0.07421	0.0589271
81	NK05	3 mo	2	0.125214	0.0957551
82	NK05	6 mo	2	0.0911255	0.00528272
83	NK01	pre	2	.	.
84	NK01	Day +1	2	.	.
85	NK01	Day +7	2	0.077278	.
86	NK01	#2 pre	2	.	.
87	NK01	#2 Day +1	2	.	.
88	NK01	#2 Day +7	2	.	.
89	NK01	3 mo	2	0.0198303	0.00528272
90	NK01	6 mo	2	0.0482947	.
91	NK02	pre	2	0.0528441	0.0332256
92	NK02	Day +1	2	0.0183554	0.0242732
93	NK02	Day +7	2	0.0198303	0.013952
94	NK02	#2 pre	2	0.0332256	0.0257595
95	NK02	#2 Day +1	2	0.0513263	0.0834244
96	NK02	#2 Day +7	2	0.0242732	0.0589271
97	NK02	3 mo	2	0.100391	0.0604508
98	NK02	6 mo	2	0.0926679	0.0332256
99	NK07	pre	2	0.236815	0.209921
100	NK07	Day +1	2	0.0696148	0.109681
101	NK07	Day +7	2	0.131443	0.0392339
102	NK07	#2 pre	2	0.084963	0.108131
103	NK07	#2 Day +1	2	0.111232	0.0818866
104	NK07	#2 Day +7	2	0.0726773	0.120548
105	NK07	3 mo	2	0.106582	0.111232
106	NK04	pre	2	0.0332256	0.11744
107	NK04	Day +1	2	0.0803495	0.0257595
108	NK04	Day +7	2	0.0865025	0.0437576
109	NK04	#2 pre	2	0.0650282	0.0317282
110	NK04	#2 Day +1	2	0.084963	0.0711456
111	NK06	pre	2	0.232711	0.210428
112	NK06	Day +1	2	0.375412	0.420606
113	NK06	Day +7	2	0.311079	0.389925
114	NK06	#2 pre	2	0.132924	0.101572
115	NK06	#2 Day +1	2	0.417373	0.370577
116	NK06	#2 Day +7	2	0.508084	0.578006
117	NK03	pre	2	0.0818866	0.077278
118	NK03	Day +1	2	0.0757436	0.0377292
119	NK03	Day +7	2	0.0711456	0.0528441

## Sheet: ICAM-1
Nixon ID	Study ID	Time Period	Dilution	Repl 1	Repl 2
1	MT01	Baseline	1000	728.588	765.87
2	MT01	CR	1000	1045.01	1073.49
3	MT01	8-week	1000	408.772	391.359
4	MT10	Baseline	1000	757.09	730.56
5	MT10	residual disease	1000	1591.24	1670.9
6	MT02	Baseline	1000	549.514	494.118
7	MT02	CR	1000	525.469	528.767
8	MT02	8-week	1000	443.762	435.66
9	MT11	Baseline	1000	110.49	103.206
10	MT03	Baseline	1000	813.295	792.501
11	MT03	CR	1000	777.498	848.573
12	MT12	residual disease	1000	517.921	529.995
13	MT04	Baseline	1000	468.785	465.899
14	MT04	CR	1000	1096.19	1051.72
15	MT13	Baseline	1000	1199.37	1259.81
16	MT05	CR	1000	582.912	567.608
17	MT14	Baseline	1000	995.114	937.233
18	MT14	CR	1000	504.43	500.748
19	MT14	8-week (EOS)	1000	571.029	572.005
20	MT06	Baseline	1000	459.574	471.034
21	MT06	CR	1000	501.085	476.122
22	MT06	8-week	1000	371.93	386.205
23	MT15	Baseline	1000	553.947	544.348
24	MT15	CR	1000	572.15	580.935
25	MT15	8-week	1000	419.817	398.425
26	MT07	CR	1000	389.557	361.345
27	MT07	residual disease	1000	380.473	427.305
28	MT16	Baseline	1000	646.186	695.213
29	MT16	EOS	1000	618.939	691.962
30	MT08	Baseline	1000	436.958	390.903
31	MT17	Baseline	1000	641.913	602.007
32	MT17	CR	1000	734.879	778.456
33	MT17	8-week	1000	617.842	643.82
34	MT09	Baseline	1000	406.044	405.924
35	MT09	CR	1000	628.832	636.989
36	MT09	8-week	1000	598.293	571.054
37	AML01	PRE	1000	386.241	373.288
38	AML02	PRE	1000	1021.07	991.917
39	AML03	PRE	1000	355.843	391.143
40	AML04	PRE	1000	524.867	548.756
41	AML05	PRE	1000	474.968	486.999
42	AML06	PRE	1000	999.145	1027.64
43	AML07	PRE	1000	542.456	526.308
44	AML08	PRE	1000	488.446	473.578
45	AML09	PRE	1000	483.695	504.568
46	AML10	PRE	1000	440.833	440.56
47	AML11	PRE	1000	509.832	553.089
48	AML12	PRE	1000	310.571	299.882
49	AML13	PRE	1000	762.534	782.678
50	AML14	PRE	1000	514.423	504.682
51	AML15	PRE	1000	464.475	460.829
52	AML16	PRE	1000	969.935	988.443
53	AML17	PRE	1000	646.846	665.266
54	AML18	PRE	1000	337.015	326.118
55	AML19	PRE	1000	552.986	541.088
56	AML20	PRE	1000	391.022	389.871
57	AML21	PRE	1000	401.736	392.732
58	AML22	PRE	1000	459.473	472.165
59	AML23	PRE	1000	462.253	437.745
60	AML24	PRE	1000	331.014	345.56
61	AML25	PRE	1000	445.562	423.445
62	AML26	PRE	1000	960.38	975.455
63	AML27	PRE	1000	753.146	739.222
64	AML28	PRE	1000	452.113	432.652
65	AML29	PRE	1000	840.475	817.761
66	AML30	PRE	1000	621.497	607.811
67	AML31	PRE	1000	725.771	738.696
68	AML32	PRE	1000	482.316	503.235
69	AML33	PRE	1000	563.13	590.638
70	AML34	PRE	1000	750.082	705.183
71	AML35	PRE	1000	434.475	452.443
72	AML36	PRE	1000	920.351	911.166
73	AML37	PRE	1000	615.931	627.531
74	AML38	PRE	1000	768.665	765.622
75	NK05	pre	1000	451.074	464.241
76	NK05	Day +1	1000	433.974	452.973
77	NK05	Day +7	1000	481.868	452.522
78	NK05	#2 pre	1000	522.811	501.082
79	NK05	#2 Day +1	1000	479.699	490.47
80	NK05	#2 Day +7	1000	496.119	475.63
81	NK05	3 mo	1000	525.671	542.424
82	NK05	6 mo	1000	394.745	375.553
83	NK01	pre	1000	706.814	692.583
84	NK01	Day +1	1000	632.246	638.417
85	NK01	Day +7	1000	712.927	706.587
86	NK01	#2 pre	1000	716.368	680.866
87	NK01	#2 Day +1	1000	741.237	726.196
88	NK01	#2 Day +7	1000	649.62	659.099
89	NK01	3 mo	1000	637.587	677.191
90	NK01	6 mo	1000	454.325	440.045
91	NK02	pre	1000	344.885	376.014
92	NK02	Day +1	1000	350.315	369.597
93	NK02	Day +7	1000	368.997	363.544
94	NK02	#2 pre	1000	305.992	317.652
95	NK02	#2 Day +1	1000	326.272	320.019
96	NK02	#2 Day +7	1000	314.772	335.364
97	NK02	3 mo	1000	366.319	372.414
98	NK02	6 mo	1000	441.665	442.555
99	NK07	pre	1000	281.943	275.989
100	NK07	Day +1	1000	288.432	279.812
101	NK07	Day +7	1000	353.593	363.844
102	NK07	#2 pre	1000	440.464	438.318
103	NK07	#2 Day +1	1000	464.767	447.351
104	NK07	#2 Day +7	1000	401.165	400.79
105	NK07	3 mo	1000	561.091	582.084
106	NK04	pre	1000	391.573	401.658
107	NK04	Day +1	1000	372.307	386.901
108	NK04	Day +7	1000	327.568	323.381
109	NK04	#2 pre	1000	535.294	545.834
110	NK04	#2 Day +1	1000	587.867	557.97
111	NK06	pre	1000	450.803	449.059
112	NK06	Day +1	1000	475.845	485.119
113	NK06	Day +7	1000	637.81	595.267
114	NK06	#2 pre	1000	395.365	387.044
115	NK06	#2 Day +1	1000	492.035	506.824
116	NK06	#2 Day +7	1000	550.126	556.497
117	NK03	pre	1000	434.854	409.194
118	NK03	Day +1	1000	398.925	378.629
119	NK03	Day +7	1000	417.203	413.075

## Sheet: IFN-g
Nixon ID	Study ID	Time Period	Dilution	Repl 1	Repl 2
1	MT01	Baseline	2	0.671816	0.704392
2	MT01	CR	2	1.40204	1.33192
3	MT01	8-week	2	2.02099	2.02099
4	MT10	Baseline	2	0.655522	0.682676
5	MT10	residual disease	2	22.2465	23.3857
6	MT02	Baseline	2	1.45595	1.32113
7	MT02	CR	2	1.09433	0.829139
8	MT02	8-week	2	1.84359	1.96725
9	MT11	Baseline	2	0.175116	0.191613
10	MT03	Baseline	2	7.45473	7.31676
11	MT03	CR	2	6.58402	7.15753
12	MT12	residual disease	2	0.361438	0.448755
13	MT04	Baseline	2	1.04567	1.04567
14	MT04	CR	2	0.70982	0.894151
15	MT13	Baseline	2	2.00487	2.24655
16	MT05	CR	2	2.79882	2.9327
17	MT14	Baseline	2	1.61758	1.40743
18	MT14	CR	2	7.65103	7.67225
19	MT14	8-week (EOS)	2	4.10322	3.75085
20	MT06	Baseline	2	73.6639	71.6181
21	MT06	CR	2	1.09433	1.05649
22	MT06	8-week	2	3.66538	3.62264
23	MT15	Baseline	2	11.7003	12.5137
24	MT15	CR	2	4.75383	4.81244
25	MT15	8-week	2	5.1001	4.99891
26	MT07	CR	2	3.74551	3.89504
27	MT07	residual disease	2	8.35627	8.78019
28	MT16	Baseline	2	0.169613	0.208097
29	MT16	EOS	2	0.894151	1.01863
30	MT08	Baseline	2	0.454206	0.514133
31	MT17	Baseline	2	9.63274	10.5163
32	MT17	CR	2	0.888735	1.07811
33	MT17	8-week	2	6.65839	6.77524
34	MT09	Baseline	2	1.05108	1.13216
35	MT09	CR	2	1.7629	1.82208
36	MT09	8-week	2	3.59058	3.60126
37	AML01	PRE	2	0.731528	1.04026
38	AML02	PRE	2	10.31	10.5692
39	AML03	PRE	2	8.25025	8.92851
40	AML04	PRE	2	4.78047	4.85507
41	AML05	PRE	2	4.09069	4.43252
42	AML06	PRE	2	2.6389	2.6389
43	AML07	PRE	2	0.630476	0.933167
44	AML08	PRE	2	0.164476	0.0960846
45	AML09	PRE	2	1.97931	2.11961
46	AML10	PRE	2	2.50912	2.76346
47	AML11	PRE	2	1.20937	1.11039
48	AML12	PRE	2	1.15207	1.18854
49	AML13	PRE	2	5.53496	5.26074
50	AML14	PRE	2	1.05828	1.00095
51	AML15	PRE	2	1.39682	1.67778
52	AML16	PRE	2	0.316627	0.290424
53	AML17	PRE	2	12.9478	13.9938
54	AML18	PRE	2	1.20416	1.14686
55	AML19	PRE	2	1.76098	2.07805
56	AML20	PRE	2	5.97978	6.21765
57	AML21	PRE	2	0.828849	0.76623
58	AML22	PRE	2	2.40009	2.31181
59	AML23	PRE	2	0.153964	.
60	AML24	PRE	2	0.515505	0.437051
61	AML25	PRE	2	9.26541	8.85762
62	AML26	PRE	2	3.94045	4.0337
63	AML27	PRE	2	11.8189	11.9117
64	AML28	PRE	2	2.99175	2.64409
65	AML29	PRE	2	1.17291	1.2302
66	AML30	PRE	2	0.750572	0.667037
67	AML31	PRE	2	1.62576	1.00616
68	AML32	PRE	2	0.823632	0.677481
69	AML33	PRE	2	42.5241	42.7599
70	AML34	PRE	2	0.4789	0.630476
71	AML35	PRE	2	8.5685	8.52203
72	AML36	PRE	2	75.6875	74.4244
73	AML37	PRE	2	3.25107	3.47402
74	AML38	PRE	2	1.28228	1.33435
75	NK05	pre	2	2.29191	2.30754
76	NK05	Day +1	2	0.709338	0.823774
77	NK05	Day +7	2	1.3702	1.51075
78	NK05	#2 pre	2	1.85962	1.79192
79	NK05	#2 Day +1	2	1.44308	1.41705
80	NK05	#2 Day +7	2	1.84921	1.73985
81	NK05	3 mo	2	2.95358	2.99005
82	NK05	6 mo	2	3.46428	3.56852
83	NK01	pre	2	5.69573	5.75309
84	NK01	Day +1	2	5.16902	5.18467
85	NK01	Day +7	2	4.07413	4.24617
86	NK01	#2 pre	2	3.96988	3.8552
87	NK01	#2 Day +1	2	1.20363	1.14638
88	NK01	#2 Day +7	2	2.47424	2.30754
89	NK01	3 mo	2	5.02823	5.04909
90	NK01	6 mo	2	2.27108	2.08877
91	NK02	pre	2	0.366193	0.272669
92	NK02	Day +1	2	0.236309	0.0183921
93	NK02	Day +7	2	0.179188	0.116901
94	NK02	#2 pre	2	.	0.0287486
95	NK02	#2 Day +1	2	0.179188	0.158422
96	NK02	#2 Day +7	2	0.0339288	.
97	NK02	3 mo	2	0.438955	0.423362
98	NK02	6 mo	2	0.314231	0.236309
99	NK07	pre	2	2.36484	2.0419
100	NK07	Day +1	2	2.42215	2.42215
101	NK07	Day +7	2	3.21413	3.0109
102	NK07	#2 pre	2	4.0585	4.11062
103	NK07	#2 Day +1	2	3.7718	3.76659
104	NK07	#2 Day +7	2	3.15159	2.97442
105	NK07	3 mo	2	2.44298	2.82331
106	NK04	pre	2	1.28691	1.38061
107	NK04	Day +1	2	1.63571	1.6253
108	NK04	Day +7	2	5.57578	5.66965
109	NK04	#2 pre	2	23.6618	24.8374
110	NK04	#2 Day +1	2	40.4666	40.2993
111	NK06	pre	2	6.37276	6.79147
112	NK06	Day +1	2	1.77138	1.80778
113	NK06	Day +7	2	2.57142	2.59737
114	NK06	#2 pre	2	0.206495	0.311387
115	NK06	#2 Day +1	2	1.43325	1.68298
116	NK06	#2 Day +7	2	3.277	3.35478
117	NK03	pre	2	1.29732	1.35978
118	NK03	Day +1	2	1.03189	1.01628
119	NK03	Day +7	2	5.57578	6.11818

## Sheet: IL-1a
Nixon ID	Study ID	Time Period	Dilution	Repl 1	Repl 2
1	MT01	Baseline	2	0.0690078	0.0730956
2	MT01	CR	2	0.0513303	0.0530082
3	MT01	8-week	2	0.067266	0.0586541
4	MT10	Baseline	2	0.0575186	0.0597927
5	MT10	residual disease	2	0.0318521	0.0266942
6	MT02	Baseline	2	0.130703	0.129432
7	MT02	CR	2	0.0760352	0.0831548
8	MT02	8-week	2	0.501705	0.056952
9	MT11	Baseline	2	0.00324033	0.00110353
10	MT03	Baseline	2	0.302611	0.492507
11	MT03	CR	2	0.130067	0.0933874
12	MT12	residual disease	2	0.0168095	0.00362261
13	MT04	Baseline	2	0.0172879	0.022168
14	MT04	CR	2	0.109342	0.0182501
15	MT13	Baseline	2	0.00249498	.
16	MT05	CR	2	0.184182	0.205022
17	MT14	Baseline	2	0.120584	0.0921751
18	MT14	CR	2	0.0246681	0.000207057
19	MT14	8-week (EOS)	2	0.0277154	0.0425151
20	MT06	Baseline	2	0.0163331	0.0256783
21	MT06	CR	2	0.440847	0.0302915
22	MT06	8-week	2	0.0626525	0.0485508
23	MT15	Baseline	2	0.109962	0.110583
24	MT15	CR	2	0.0530082	0.075446
25	MT15	8-week	2	0.21045	0.228912
26	MT07	CR	2	0.0813666	0.0825581
27	MT07	residual disease	2	0.121213	0.0206864
28	MT16	Baseline	2	0.0655306	0.0684265
29	MT16	EOS	2	0.0825581	0.0502159
30	MT08	Baseline	2	0.0976479	0.0933874
31	MT17	Baseline	2	0.0350053	0.0172879
32	MT17	CR	2	0.00177986	0.00480228
33	MT17	8-week	2	0.0436041	0.0446969
34	MT09	Baseline	2	0.187522	0.139006
35	MT09	CR	2	0.0813666	0.0843499
36	MT09	8-week	2	0.0626525	0.067266
37	AML01	PRE	2	0.0789909	0.0801775
38	AML02	PRE	2	0.049105	.
39	AML03	PRE	2	0.155819	0.13325
40	AML04	PRE	2	0.0626525	0.0638016
41	AML05	PRE	2	0.064859	0.0774772
42	AML06	PRE	2	0.22241	0.224826
43	AML07	PRE	2	0.0283521	0.0264777
44	AML08	PRE	2	0.0379373	0.0179567
45	AML09	PRE	2	0.129485	0.175587
46	AML10	PRE	2	0.177935	0.185
47	AML11	PRE	2	0.0240034	0.0115851
48	AML12	PRE	2	0.14161	0.126474
49	AML13	PRE	2	0.0308747	0.0315094
50	AML14	PRE	2	0.0464928	0.0697337
51	AML15	PRE	2	0.0327833	0.0327833
52	AML16	PRE	2	0.0810287	0.0718357
53	AML17	PRE	2	0.116006	0.0932417
54	AML18	PRE	2	0.0412029	0.0451632
55	AML19	PRE	2	0.0690347	0.0781859
56	AML20	PRE	2	0.139327	0.174805
57	AML21	PRE	2	0.0366404	0.0538858
58	AML22	PRE	2	.	.
59	AML23	PRE	2	0.0634741	0.0753556
60	AML24	PRE	2	0.0511823	0.0753556
61	AML25	PRE	2	0.0221675	0.0385878
62	AML26	PRE	2	1.69356	1.69973
63	AML27	PRE	2	0.107124	0.130239
64	AML28	PRE	2	0.11675	0.143135
65	AML29	PRE	2	0.0264777	.
66	AML30	PRE	2	0.0471594	0.0498369
67	AML31	PRE	2	0.0327833	0.0283521
68	AML32	PRE	2	0.0552438	0.0379373
69	AML33	PRE	2	0.0732413	0.0458274
70	AML34	PRE	2	0.0246192	0.00881389
71	AML35	PRE	2	0.0197482	0.00511342
72	AML36	PRE	2	0.217589	0.227244
73	AML37	PRE	2	0.130993	0.109336
74	AML38	PRE	2	0.0156016	0.0156016
75	NK05	pre	2	0.265702	0.267296
76	NK05	Day +1	2	0.0295781	0.0469761
77	NK05	Day +7	2	0.0911359	0.0488969
78	NK05	#2 pre	2	3.56753	0.147152
79	NK05	#2 Day +1	2	0.336914	0.306712
80	NK05	#2 Day +7	2	0.198401	0.157541
81	NK05	3 mo	2	0.272085	0.256165
82	NK05	6 mo	2	0.364148	0.356694
83	NK01	pre	2	0.0835332	0.0566741
84	NK01	Day +1	2	0.0883616	0.136125
85	NK01	Day +7	2	0.199936	0.234089
86	NK01	#2 pre	2	0.267296	0.277685
87	NK01	#2 Day +1	2	0.309147	0.325444
88	NK01	#2 Day +7	2	0.292153	0.30509
89	NK01	3 mo	2	0.503133	0.443966
90	NK01	6 mo	2	0.378281	0.407588
91	NK02	pre	2	0.809378	0.997441
92	NK02	Day +1	2	0.112987	0.125935
93	NK02	Day +7	2	0.0319984	0.0271829
94	NK02	#2 pre	2	0.0719576	0.106582
95	NK02	#2 Day +1	2	0.0248143	0.0178888
96	NK02	#2 Day +7	2	0.127384	0.119439
97	NK02	3 mo	2	0.277685	0.255372
98	NK02	6 mo	2	0.157541	0.158286
99	NK07	pre	2	0.112987	0.108712
100	NK07	Day +1	2	0.059298	0.0753392
101	NK07	Day +7	2	0.150852	0.173287
102	NK07	#2 pre	2	0.0619369	0.0849092
103	NK07	#2 Day +1	2	0.271286	0.325444
104	NK07	#2 Day +7	2	0.177821	0.166515
105	NK07	3 mo	2	0.246673	0.270487
106	NK04	pre	2	0.0753392	0.0739842
107	NK04	Day +1	2	0.178578	0.170273
108	NK04	Day +7	2	0.105874	0.0586406
109	NK04	#2 pre	2	0.0289769	0.0400211
110	NK04	#2 Day +1	2	0.0412749	0.0190225
111	NK06	pre	2	0.0903496	0.064859
112	NK06	Day +1	2	0.0296102	0.0353489
113	NK06	Day +7	2	0.0860324	0.0881878
114	NK06	#2 pre	2	0.0545643	0.0910716
115	NK06	#2 Day +1	2	0.0903496	0.0796058
116	NK06	#2 Day +7	2	0.0954179	0.0774772
117	NK03	pre	2	0.0801059	0.118719
118	NK03	Day +1	2	0.0939211	0.0814747
119	NK03	Day +7	2	0.0313911	0.0356727

## Sheet: IL-1b
Nixon ID	Study ID	Time Period	Dilution	Repl 1	Repl 2
1	MT01	Baseline	2	0.154908	0.152134
2	MT01	CR	2	0.0643451	0.0638003
3	MT01	8-week	2	.	.
4	MT10	Baseline	2	.	.
5	MT10	residual disease	2	0.189662	0.169904
6	MT02	Baseline	2	0.308998	0.326458
7	MT02	CR	2	0.0434491	0.0766265
8	MT02	8-week	2	.	0.00178491
9	MT11	Baseline	2	0.0717086	0.0402092
10	MT03	Baseline	2	1.38632	1.29808
11	MT03	CR	2	0.0375135	0.0187765
12	MT12	residual disease	2	5.63042	5.73796
13	MT04	Baseline	2	0.664837	0.704901
14	MT04	CR	2	0.143542	0.170182
15	MT13	Baseline	2	0.0302558	0.0423686
16	MT05	CR	2	0.0015324	0.00459845
17	MT14	Baseline	2	0.22455	0.238538
18	MT14	CR	2	0.885169	0.930365
19	MT14	8-week (EOS)	2	0.0201052	0.00331305
20	MT06	Baseline	2	0.0820985	0.0960854
21	MT06	CR	2	0.118385	0.100208
22	MT06	8-week	2	1.555	1.53258
23	MT15	Baseline	2	0.0126922	0.0578143
24	MT15	CR	2	0.517922	0.497163
25	MT15	8-week	2	0.131089	0.145482
26	MT07	CR	2	0.163791	0.147421
27	MT07	residual disease	2	0.0415585	0.0238348
28	MT16	Baseline	2	0.224829	0.209743
29	MT16	EOS	2	0.33153	0.399312
30	MT08	Baseline	2	0.0681611	0.0361671
31	MT17	Baseline	2	3.15124	3.361
32	MT17	CR	2	0.117282	0.105984
33	MT17	8-week	2	0.00254657	.
34	MT09	Baseline	2	0.161292	0.158515
35	MT09	CR	2	0.06135	0.0670704
36	MT09	8-week	2	0.378385	0.379515
37	AML01	PRE	2	0.158238	0.16518
38	AML02	PRE	2	0.0534688	0.0717086
39	AML03	PRE	2	0.0364363	0.0431789
40	AML04	PRE	2	0.0391305	0.0318658
41	AML05	PRE	2	0.109118	0.0516903
42	AML06	PRE	2	0.406512	0.416436
43	AML07	PRE	2	.	.
44	AML08	PRE	2	.	.
45	AML09	PRE	2	0.0274103	0.0134439
46	AML10	PRE	2	0.0615668	0.0596943
47	AML11	PRE	2	.	.
48	AML12	PRE	2	0.261455	0.253908
49	AML13	PRE	2	0.032647	0.00217048
50	AML14	PRE	2	0.0876739	0.0841594
51	AML15	PRE	2	.	0.0101355
52	AML16	PRE	2	0.0744509	0.131513
53	AML17	PRE	2	0.86821	0.796082
54	AML18	PRE	2	0.144403	0.146326
55	AML19	PRE	2	0.0274103	0.114568
56	AML20	PRE	2	0.831108	0.86154
57	AML21	PRE	2	0.0363283	0.0463749
58	AML22	PRE	2	.	.
59	AML23	PRE	2	4.26911	3.99649
60	AML24	PRE	2	.	.
61	AML25	PRE	2	0.00121113	.
62	AML26	PRE	2	0.912912	0.911169
63	AML27	PRE	2	0.0860513	0.0841594
64	AML28	PRE	2	0.00437231	0.0188392
65	AML29	PRE	2	0.0101355	0.0271492
66	AML30	PRE	2	.	.
67	AML31	PRE	2	0.0492962	0.0263664
68	AML32	PRE	2	0.373394	0.378766
69	AML33	PRE	2	0.0768746	0.0995999
70	AML34	PRE	2	0.00511501	0.00962918
71	AML35	PRE	2	0.0216852	0.0482333
72	AML36	PRE	2	0.209887	0.211276
73	AML37	PRE	2	0.0363283	0.0198727
74	AML38	PRE	2	.	0.00168871
75	NK05	pre	2	0.180636	0.134697
76	NK05	Day +1	2	0.0385018	0.0144868
77	NK05	Day +7	2	.	.
78	NK05	#2 pre	2	.	.
79	NK05	#2 Day +1	2	0.0570851	0.0300775
80	NK05	#2 Day +7	2	0.0212297	0.0395274
81	NK05	3 mo	2	0.289251	0.309291
82	NK05	6 mo	2	0.197126	0.239771
83	NK01	pre	2	0.104352	0.0779753
84	NK01	Day +1	2	0.200917	0.185497
85	NK01	Day +7	2	2.36844	2.33312
86	NK01	#2 pre	2	0.296658	0.291445
87	NK01	#2 Day +1	2	0.150496	0.15667
88	NK01	#2 Day +7	2	0.159357	0.172006
89	NK01	3 mo	2	0.187388	0.215562
90	NK01	6 mo	2	0.432315	0.512594
91	NK02	pre	2	0.201729	0.15479
92	NK02	Day +1	2	0.23514	0.226159
93	NK02	Day +7	2	0.0172234	.
94	NK02	#2 pre	2	.	.
95	NK02	#2 Day +1	2	.	.
96	NK02	#2 Day +7	2	.	.
97	NK02	3 mo	2	0.0490544	0.0638502
98	NK02	6 mo	2	0.0379893	0.00423944
99	NK07	pre	2	0.0245039	0.017473
100	NK07	Day +1	2	0.0021189	0.00858114
101	NK07	Day +7	2	0.0333878	0.0410676
102	NK07	#2 pre	2	0.431203	0.416205
103	NK07	#2 Day +1	2	0.0475049	0.0539716
104	NK07	#2 Day +7	2	0.007851	0.00495552
105	NK07	3 mo	2	0.0706394	0.0672419
106	NK04	pre	2	0.142991	0.146205
107	NK04	Day +1	2	0.0142388	0.00591565
108	NK04	Day +7	2	0.0648932	0.0400406
109	NK04	#2 pre	2	0.0719476	0.0842818
110	NK04	#2 Day +1	2	4.22695	4.15011
111	NK06	pre	2	.	.
112	NK06	Day +1	2	.	.
113	NK06	Day +7	2	0.103676	0.129049
114	NK06	#2 pre	2	0.111025	0.114296
115	NK06	#2 Day +1	2	0.0543544	0.0696107
116	NK06	#2 Day +7	2	0.244414	0.241903
117	NK03	pre	2	0.012754	0.0367091
118	NK03	Day +1	2	.	.
119	NK03	Day +7	2	.	0.00931337

[truncated: 44 more sheets: IL-1RA, IL-2, IL-3, IL-4, IL-5, IL-6, IL-7, IL-8, IL-9, IL-10, IL-12 - IL-23p40, IL-12p70, IL-13, IL-15, IL-16, IL-17A, IL-17AF, IL-17A Gen B, IL-17B, IL-17C …]
